# Supplementary material for: Red blood cell transfusion-related eicosanoid profiles in intensive care patients—A prospective, observational feasibility study
Source: Front Physiol. 2023 Mar 16;14:1164926. doi: 10.3389/fphys.2023.1164926 (PMC10060532; doi:10.3389/fphys.2023.1164926)
Supplement: Supplementary file 1 [file Table3.xlsx]

## Sheet: Data_table_PRBC
Gruppe	Pat ID	PRBC storage time (days)	AA	5-HETE	9-HETE	11-HETE	12-HETE/8-HETE	15-HETE	18-HETE	20-HETE	5(6)-EET	14(15)-EET	14,15-DiHETrE	9-HpODE	HpODE / isoform I	HpODE / isoform II	9- and 13-HODE_9(10)- and 12(13)-EpOME mix	9,10-DiHOME	12,13-DiHOME	9-HOTrE	13-HOTrE	9-HEPE	4-HDoHE	8-HDoHE	11-HDoHE	14-HDoHE and 10-HDoHE	17-HDoHE	Adrenic Acid	α-Linolenic Acid	Dihomo-γ-Linolenic Acid	Dihomo-γ-Linolenic Acid / isoform I	Dihomo-γ-Linolenic Acid / isoform II	Docosahexaenoic Acid	Docosahexaenoic Acid / isoform I	Docosapentaenoic Acid	Docosapentaenoic Acid / isoform I	Eicosapentaenoic Acid	γ-Linolenic Acid	Linoleic acid	Linolenic Acid	Palmitic Acid	Stearidonic Acid	Stearidonic Acid / isoform I	313_10.75	313_12.47	313_8.24	317_10.65	319_10.31	333_9.2
Aorta	34	11	3.00465	0.177542	0.786688	0.629867	1.07436	0.997382	<LDD	<LDD	0.10658	<LDD	0.088892	8.70655	1.90584	1.2961	2.68022	16.0904	10.653	0.346484	<LDD	<LDD	0.0929129	0.317069	0.148808	0.17798	0.766236	0.11321	0.0686897	0.0663895	0.0333769	0.0385882	2.64686	<LDD	4.83304	0.249667	0.61795	<LDD	1.67781	0.0375359	0.640839	<LDD	0.0589865	0.783461	0.808794	2.7827	<LDD	<LDD	0.391304
Aorta	36	24	17.9276	1.64909	4.46996	0.865757	1.83041	1.2586	0.0700827	<LDD	0.53074	0.0876219	0.0871372	7.98657	1.07029	1.36469	2.88737	18.5896	10.3731	0.376945	<LDD	<LDD	0.237506	0.674022	0.728169	0.811279	0.713208	0.33014	0.353953	0.228579	0.284661	0.131398	8.88245	<LDD	0.947044	0.527991	4.32732	<LDD	5.09471	0.380955	1.49541	0.109711	0.408404	1.49069	0.244882	<LDD	0.324219	<LDD	0.294106
Aorta	48	17	10.275	1.03037	3.98636	0.850675	1.85649	1.60003	0.082171	<LDD	0.216282	0.0491531	0.120752	19.2033	1.30571	1.01742	1.75094	15.0671	10.2663	0.392762	0.0936733	0.286529	0.244401	0.742225	0.694694	0.400661	1.84281	0.2245	0.086581	0.0684033	0.113251	0.0925196	9.5133	<LDD	1.54339	0.503222	4.28451	0.00643826	4.21976	0.0548683	0.185648	0.0249072	0.101924	0.627365	0.0972913	6.01525	<LDD	<LDD	0.299691
Aorta	81	29	8.67586	5.12242	14.0958	1.95539	3.9601	3.69635	0.154961	<LDD	0.693012	0.0948444	0.175297	26.5967	2.70662	2.32662	3.0355	36.1067	23.077	0.653836	<LDD	0.608343	0.592976	2.58079	1.91084	0.496919	2.05716	0.230782	0.121236	0.0426412	0.0697988	0.0989981	6.33558	<LDD	0.61298	0.33813	2.81072	0.0271526	2.57754	0.135677	3.26545	<LDD	0.352085	2.54267	0.57032	<LDD	0.281331	<LDD	0.817062
LuTx	10	25	18.4009	1.42074	10.0365	2.40845	4.61383	3.14035	0.169291	<LDD	0.89584	0.153222	0.328738	12.655	3.07301	4.07956	3.33167	35.8192	27.8287	0.518074	<LDD	0.578425	0.659273	2.22942	0.91618	0.891928	4.3778	0.188553	0.120924	0.146253	0.0820621	0.131064	11.2592	0.665641	1.38746	0.589764	3.86094	0.0307071	3.67864	0.0666298	2.33679	0.0390387	0.234126	1.03481	0.229182	<LDD	0.166854	<LDD	0.801623
LuTx	12	23	21.8085	2.69885	8.09413	1.64361	41.7089	3.19671	0.10147	<LDD	1.36903	0.440275	0.165957	25.3288	2.00314	2.00731	18.1137	30.4736	15.5879	2.06119	0.481643	<LDD	0.745399	1.88632	5.6045	11.8784	1.64045	0.347978	1.10483	0.339195	0.233136	0.115434	17.9934	<LDD	1.14522	0.627157	7.95759	<LDD	20.754	2.41757	0.888025	0.295181	0.839535	1.9537	0.85665	<LDD	1.11206	<LDD	0.574197
LuTx	14	36	20.8992	2.35885	7.45669	1.35812	2.2583	2.75433	0.0934082	<LDD	0.394229	0.0822834	0.0747121	5.64998	0.845027	1.11966	3.4407	8.63242	2.90637	0.406007	<LDD	0.446256	0.434758	1.69764	4.22822	0.529866	1.99394	0.317664	0.0953226	0.137596	0.106371	0.100258	10.8704	1.45206	2.60963	0.501324	4.82632	0.0551518	7.47828	0.0867482	1.24597	0.0228614	0.141074	0.92716	0.300129	1.57784	<LDD	<LDD	0.267681
LuTx	15	31	21.7822	1.82537	7.39549	1.44306	13.6083	2.59812	0.105157	<LDD	0.610069	0.174033	0.169194	13.3289	1.4801	1.45561	8.54631	22.38	10.6261	0.540477	0.231088	<LDD	0.445142	1.19649	3.31441	3.96039	1.72042	0.987425	2.90091	0.71214	0.69453	0.733876	19.6153	<LDD	4.43356	1.50412	8.62625	<LDD	62.0903	1.86699	10.4597	0.487802	0.685518	2.6623	0.349898	<LDD	0.505217	<LDD	0.479849
LuTx	25	29	14.3215	1.68387	8.01942	1.95981	3.24904	2.13191	<LDD	<LDD	0.247384	<LDD	0.118725	11.8974	1.31521	1.15609	2.18995	15.4197	8.70584	0.317862	<LDD	0.351154	0.289017	1.11302	1.49445	0.491577	1.69864	0.302269	0.0749564	0.0683748	0.108479	0.11696	11.4634	<LDD	1.635	0.718453	3.24308	0.0222802	5.36392	0.0516587	0.643819	<LDD	0.173386	1.07778	0.12806	1.69695	<LDD	<LDD	0.465481
LuTx	49	18	15.2901	1.36556	3.74485	1.15054	2.20212	1.98785	0.102391	<LDD	0.541562	0.106611	0.190823	18.1664	3.73165	1.87431	2.52854	21.7515	11.5423	0.729848	0.118392	0.268006	0.245882	0.810791	0.669762	0.325486	1.09157	0.443697	0.290087	0.133779	0.115111	0.148059	8.46658	1.03394	1.96761	0.675591	4.03906	0.125381	11.2653	0.789692	0.962064	0.197514	0.29351	0.794772	0.482876	2.85965	<LDD	<LDD	0.425356
LuTx	64	23	9.15827	0.991773	4.89775	1.55619	2.56496	1.79525	0.107073	<LDD	0.321626	0.0751447	0.138651	12.5944	3.23266	2.29287	3.81858	17.2647	11.0244	0.846634	0.216318	0.301901	0.242712	0.856623	0.647888	0.390497	1.61865	0.104979	0.0833604	0.112662	0.0708191	0.0977696	5.82541	0.485401	0.878423	0.373716	2.27467	0.052981	5.3265	0.318636	3.36207	0.0399992	0.134117	1.76022	0.409603	1.27181	0.140692	<LDD	0.243751
LuTx	73	20	9.24927	0.896687	4.95975	1.69276	3.68463	1.99798	0.107706	<LDD	0.347756	0.115258	0.130617	7.62344	2.34901	2.17535	3.61404	29.3952	16.9876	0.390913	<LDD	0.358047	0.330846	1.30674	0.771604	0.528088	2.2441	0.108777	0.0635807	0.0849429	0.086948	0.0760605	7.50684	<LDD	1.01622	0.282424	1.84669	0.0335333	6.14923	0.0889158	6.03411	0.0304928	0.15066	1.12215	0.677167	<LDD	0.174351	<LDD	0.165341
Comparison	17	22	11.898	1.56347	3.37949	0.600334	1.12642	2.10536	0.0760992	<LDD	0.03868	<LDD	0.115201	3.9153	1.66405	1.04348	2.99718	12.4642	9.06248	0.319637	<LDD	0.328973	0.139329	0.356414	0.428432	0.102614	0.680591	0.535205	0.325081	0.107587	0.124367	0.120339	3.78445	0.736042	1.43273	0.445779	3.85197	0.0752144	4.70325	0.375885	2.71571	0.0463249	0.0724922	0.771487	0.288939	1.59916	0.142975	<LDD	0.318248
Comparison	20	25	8.04841	2.90133	5.55902	2.25793	2.85512	3.21091	<LDD	<LDD	0.459995	<LDD	0.150061	10.5992	1.52372	1.54283	4.17886	16.0018	8.74195	0.834849	0.245074	<LDD	0.357191	1.03804	1.77603	0.550749	2.17667	0.0871282	0.0779688	0.0689689	0.138494	0.0937648	8.22096	<LDD	0.449027	0.396688	2.02921	<LDD	3.88666	0.114078	9.33851	<LDD	0.287936	1.83179	<LDD	<LDD	0.155374	<LDD	0.250949
Comparison	43	33	27.2587	6.2019	14.2781	2.30714	4.98005	3.81056	<LDD	<LDD	1.85766	<LDD	0.185038	13.6469	1.34342	1.37921	5.55957	25.9536	13.0224	0.45153	<LDD	<LDD	0.663025	1.91754	2.15044	0.641695	2.51013	0.381307	0.129102	0.199902	0.249547	0.280422	19.2459	<LDD	1.72065	1.48213	5.15963	<LDD	6.25587	0.0969244	16.3219	<LDD	1.0129	2.1794	0.332963	<LDD	0.355473	<LDD	0.449415
Comparison	46	29	14.6572	1.29195	5.74013	0.846815	1.88973	1.66416	0.0836911	<LDD	0.355706	0.0686651	0.0865273	6.73521	0.679253	0.686175	1.89019	11.4918	8.60306	0.207777	<LDD	0.467308	0.400393	1.42136	1.23061	0.350718	1.98726	0.304993	0.287148	0.093102	0.123627	0.180123	11.5833	0.695533	2.62311	0.53602	6.22449	<LDD	3.61792	0.0758226	3.36441	0.0572006	0.272625	0.662027	0.387238	1.34394	<LDD	<LDD	0.230193
Comparison	61	18	5.15868	<LDD	2.39879	0.648242	2.54216	0.843529	0.0408886	<LDD	0.129991	<LDD	0.0400983	4.32314	1.04281	1.57209	1.63981	6.98537	2.67781	0.252856	0.0785044	0.174223	0.228557	0.901619	0.569928	0.537501	1.10941	0.122048	0.095493	0.049267	0.067235	0.0798	6.46994	0.58945	1.49867	0.418764	1.65768	0.018946	0.810538	0.0308476	0.563899	0.0210629	0.0280732	0.68548	0.255098	2.37159	<LDD	<LDD	0.150798
Comparison	68	17	11.487	0.624743	3.21664	1.21503	2.2127	2.03349	0.0849474	<LDD	0.215148	<LDD	0.152899	10.4437	1.94954	2.67404	2.63782	17.8015	12.3445	0.774061	<LDD	0.241093	0.297482	0.770138	0.56075	0.612842	2.2773	0.310263	0.344396	0.092331	0.130711	0.152112	11.3624	<LDD	2.99447	0.591513	2.84539	0.0854541	5.86116	0.189929	3.1842	0.174479	0.114067	0.881281	0.763288	3.88029	<LDD	<LDD	0.439276
Comparison	79	13	9.98641	0.824897	3.80386	1.15848	1.5639	1.18584	<LDD	<LDD	0.296212	0.0996736	0.202341	18.095	2.94665	3.53568	1.83499	44.6684	39.8763	0.454102	<LDD	<LDD	0.306909	0.937035	0.341742	0.375264	1.74534	0.329839	0.0740954	0.0884415	0.0515066	0.0545984	9.32829	<LDD	0.352427	0.613053	1.8507	0.0265816	1.12897	0.0917196	10.6793	0.141614	0.220336	3.02911	1.16666	<LDD	0.400582	<LDD	0.498528
Comparison	80	25	16.4703	1.6968	7.24287	1.77649	3.57442	2.64685	0.151556	<LDD	0.899341	0.353002	0.193994	21.6046	1.80726	2.14749	2.94425	17.8122	10.2601	0.563819	0.191227	0.599517	0.483627	1.46846	1.70577	0.756939	2.83786	0.387294	0.332813	0.19854	0.211421	0.222678	15.3106	<LDD	1.12518	0.815243	8.47188	<LDD	4.55259	0.211042	6.75289	0.13512	0.493763	2.51433	0.32195	<LDD	0.440318	<LDD	0.714628
Comparison	87	20	24.8	4.02892	12.0091	3.56017	4.79447	4.41502	0.212931	<LDD	0.867479	0.21563	0.367729	20.5556	3.88955	3.48316	3.8529	36.2843	23.8714	0.789294	<LDD	0.705818	0.341205	1.25225	1.36735	0.83223	3.33848	0.401565	0.293133	0.165572	0.202319	0.218509	18.1681	<LDD	2.71785	0.838933	13.3738	<LDD	11.6058	0.155334	3.48938	<LDD	0.497765	6.50729	1.66919	<LDD	0.617712	<LDD	0.610984
		Spearman rho	0.4863	0.6954	0.7471	0.4655	0.5222	0.5945	0.2688		0.5476	0	-0.02803	0.008475	-0.3833	-0.2503	0.4739	-0.06584	-0.2647	-0.0163	0.6789	0.6342	0.631	0.6695	0.8123	0.3566	0.2881	0.1747	0.2308	0.3716	0.3911	0.5033	0.4394	0.2523	-0.001956	0.2738	0.4883	0.08436	0.2849	0.1108	0.3253	0.003584	0.5163	0.2797	-0.3629	-0.789	0.01939		0.1375
		P (two-tailed)	0.0254	0.0007	<0,0001	0.0335	0.0152	0.0045	0.3115		0.0102	>0,9999	0.904	0.9709	0.0863	0.2738	0.03	0.7768	0.2463	0.9441	0.0738	0.0172	0.0022	0.0009	<0,0001	0.1126	0.2053	0.4488	0.3142	0.0972	0.0796	0.02	0.0463	0.5825	0.9933	0.2298	0.0247	0.7946	0.2107	0.6325	0.1502	0.9923	0.0166	0.2195	0.1158	0.0092	0.9526		0.5521
		Number of Pairs	21	20	21	21	21	21	16		21	14	21	21	21	21	21	21	21	21	8	14	21	21	21	21	21	21	21	21	21	21	21	7	21	21	21	12	21	21	21	15	21	21	20	10	13		21
[truncated: 7 more columns]

## Sheet: Data_table_plasma
Analyte	Pat ID	Study Group	Storage time	T-2	T-1	T0	T1	T2	T3
AA	34	Aorta	11	51.9887	46.3848	46.8252	37.2884	42.3745	45.5662
AA	36	Aorta	24	20.3302	20.2882	18.0262	19.9705	19.1334	21.124
AA	48	Aorta	17	12.7077	11.6798	10.5138	12.8205	14.0201	15.3712
AA	81	Aorta	29	16.0024	13.5301	20.1867	13.7563	n.s.	14.8873
AA	10	LuTx	25	40.9485	41.6889	34.3406	30.1857	33.6114	29.754
AA	12	LuTx	23	28.6429	29.505	31.552	29.1577	29.3928	32.733
AA	14	LuTx	36	25.623	22.9283	31.0805	23.1995	24.2707	24.9799
AA	15	LuTx	31	32.9081	40.5318	33.0892	40.5532	41.1028	28.5467
AA	25	LuTx	29	13.816	9.68548	4.75942	9.36822	10.9351	9.80793
AA	49	LuTx	18	15.3351	15.2103	8.99727	10.488	11.2027	12.6922
AA	64	LuTx	23	13.2633	18.6044	17.9917	16.1635	27.4875	13.0495
AA	73	LuTx	20	9.58321	9.33714	10.3867	7.78231	7.86404	6.42159
AA	17	Comparison	22	27.4602	24.2406	26.2651	32.3757	30.6577	30.9445
AA	20	Comparison	25	35.0975	37.2743	42.2108	54.4314	34.9899	29.3807
AA	43	Comparison	33	99.7133	99.2566	142.35	53.5337	50.8421	55.0629
AA	46	Comparison	29	27.7071	29.2549	29.6423	31.0402	28.3903	31.6552
AA	61	Comparison	18	20.6773	21.1099	18.0721	21.8681	24.4486	28.0029
AA	68	Comparison	17	23.8851	19.44	21.9314	16.895	17.5077	21.8232
AA	79	Comparison	13	19.3471	18.6783	22.845	23.3395	21.2984	20.9303
AA	80	Comparison	25	50.5029	47.7822	40.3719	48.0013	26.8896	29.0543
AA	87	Comparison	20	44.544	40.7787	38.6421	16.0645	27.0834	33.007
5-HETE	34	Aorta	11	0.914738	1.10863	1.00948	2.06189	1.41899	1.49961
5-HETE	36	Aorta	24	0.161682	0.116233	0.145256	0.137656	0.132633	0.188511
5-HETE	48	Aorta	17	0.18471	0.182068	0.206836	0.22209	0.188829	0.23957
5-HETE	81	Aorta	29	0.156654	0.179413	0.0882638	0.297608	n.s.	0.251828
5-HETE	10	LuTx	25	1.24227	1.32244	1.3186	1.01644	1.14053	1.166
5-HETE	12	LuTx	23	0.569165	0.527322	0.576231	0.497631	0.573568	0.614819
5-HETE	14	LuTx	36	0.153507	0.214738	0.23623	0.214125	0.186259	0.170064
5-HETE	15	LuTx	31	0.281116	0.324423	0.269237	0.275834	0.311533	0.248825
5-HETE	25	LuTx	29	0.174953	0.212065	0.128053	0.129336	0.10159	0.0977438
5-HETE	49	LuTx	18	0.178342	0.186963	0.169093	0.166988	0.196528	0.151515
5-HETE	64	LuTx	23	1.27245	0.132112	0.108443	0.101481	0.968878	1.19172
5-HETE	73	LuTx	20	0.205296	0.131277	0.205042	0.159575	0.134035	0.147547
5-HETE	17	Comparison	22	0.15735	0.149767	0.168988	0.205239	0.174959	0.193496
5-HETE	20	Comparison	25	0.280345	0.279974	0.304829	0.321408	0.469072	0.551043
5-HETE	43	Comparison	33	0.318449	0.385376	0.47887	0.242213	0.352179	0.37167
5-HETE	46	Comparison	29	0.267932	0.221529	0.215579	0.331665	0.29092	0.256661
5-HETE	61	Comparison	18	0.149012	0.15589	0.12451	0.153102	0.133624	0.121581
5-HETE	68	Comparison	17	0.130104	0.158739	0.097635	0.0778655	0.120626	0.128865
5-HETE	79	Comparison	13	0.173175	0.163178	0.181212	0.185418	0.109494	0.102777
5-HETE	80	Comparison	25	0.110347	0.12739	0.123108	0.147528	0.0857089	0.106464
5-HETE	87	Comparison	20	0.462501	0.404208	0.434982	0.125375	0.350877	0.465854
9-HETE	34	Aorta	11	0.128432	<LLD	0.147098	<LLD	0.189452	0.174332
9-HETE	36	Aorta	24	<LLD	<LLD	<LLD	<LLD	<LLD	<LLD
9-HETE	48	Aorta	17	0.0814018	<LLD	0.0901873	0.109949	0.115347	0.101613
9-HETE	81	Aorta	29	0.258984	0.117692	0.111916	0.108894	n.s.	<LLD
9-HETE	10	LuTx	25	0.460127	0.439971	0.463198	0.409636	0.418256	0.372409
9-HETE	12	LuTx	23	0.238742	0.225142	0.218897	0.224122	0.258853	0.214997
9-HETE	14	LuTx	36	<LLD	<LLD	<LLD	<LLD	<LLD	<LLD
9-HETE	15	LuTx	31	0.061872	0.0730932	0.0593251	0.0838375	0.0682711	<LLD
9-HETE	25	LuTx	29	0.0525555	0.0471148	<LLD	<LLD	<LLD	<LLD
9-HETE	49	LuTx	18	<LLD	<LLD	<LLD	<LLD	<LLD	<LLD
9-HETE	64	LuTx	23	0.0861991	<LLD	<LLD	<LLD	0.0824079	0.0823438
9-HETE	73	LuTx	20	0.565404	<LLD	0.0563973	<LLD	<LLD	<LLD
9-HETE	17	Comparison	22	0.0659534	0.0594042	0.0476098	0.088928	0.0520623	0.0848389
9-HETE	20	Comparison	25	<LLD	<LLD	<LLD	<LLD	<LLD	<LLD
9-HETE	43	Comparison	33	<LLD	<LLD	<LLD	<LLD	<LLD	<LLD
9-HETE	46	Comparison	29	0.228621	0.188282	0.208841	0.228321	0.22991	0.214399
9-HETE	61	Comparison	18	0.0809266	0.0729341	0.0712147	0.0874595	0.0735956	0.0675752
9-HETE	68	Comparison	17	0.15017	0.137429	0.0830416	0.120209	0.123567	0.10806
9-HETE	79	Comparison	13	<LLD	0.0703069	0.120543	0.073258	0.0679354	0.0662026
9-HETE	80	Comparison	25	<LLD	0.10579	<LLD	0.110649	0.0947008	0.0830786
9-HETE	87	Comparison	20	<LLD	<LLD	<LLD	<LLD	0.138707	<LLD
11-HETE	34	Aorta	11	0.127527	0.140311	0.12696	0.24196	0.161104	0.156317
11-HETE	36	Aorta	24	<LLD	<LLD	<LLD	<LLD	<LLD	<LLD
11-HETE	48	Aorta	17	<LLD	<LLD	<LLD	<LLD	<LLD	<LLD
11-HETE	81	Aorta	29	<LLD	<LLD	<LLD	<LLD	n.s.	<LLD
11-HETE	10	LuTx	25	0.519456	0.575134	0.690249	0.496627	0.554444	0.521576
11-HETE	12	LuTx	23	0.32269	0.236066	0.295616	0.241251	0.331432	0.276993
11-HETE	14	LuTx	36	<LLD	<LLD	<LLD	<LLD	<LLD	<LLD
11-HETE	15	LuTx	31	<LLD	<LLD	<LLD	<LLD	<LLD	<LLD
11-HETE	25	LuTx	29	<LLD	0.0777009	0.0457104	<LLD	<LLD	<LLD
11-HETE	49	LuTx	18	<LLD	<LLD	<LLD	<LLD	<LLD	<LLD
11-HETE	64	LuTx	23	<LLD	<LLD	<LLD	<LLD	0.122781	0.13105
11-HETE	73	LuTx	20	<LLD	<LLD	<LLD	<LLD	<LLD	<LLD
11-HETE	17	Comparison	22	<LLD	<LLD	<LLD	<LLD	<LLD	<LLD
11-HETE	20	Comparison	25	<LLD	<LLD	<LLD	<LLD	<LLD	<LLD
11-HETE	43	Comparison	33	<LLD	<LLD	<LLD	<LLD	<LLD	<LLD
11-HETE	46	Comparison	29	0.394582	0.256707	0.235063	0.240716	0.280416	0.234366
11-HETE	61	Comparison	18	<LLD	<LLD	<LLD	0.0992753	<LLD	<LLD
11-HETE	68	Comparison	17	<LLD	<LLD	<LLD	<LLD	<LLD	<LLD
11-HETE	79	Comparison	13	<LLD	<LLD	<LLD	<LLD	<LLD	<LLD
11-HETE	80	Comparison	25	<LLD	<LLD	<LLD	<LLD	<LLD	<LLD
11-HETE	87	Comparison	20	<LLD	<LLD	<LLD	<LLD	<LLD	<LLD
12-HETE/8-HETE	34	Aorta	11	0.569535	1.08827	0.557511	1.61963	0.582879	0.836873
12-HETE/8-HETE	36	Aorta	24	0.337707	0.228836	0.320533	0.218693	0.276192	0.188675
12-HETE/8-HETE	48	Aorta	17	0.550145	1.05001	0.509408	0.47433	0.611358	0.35835
12-HETE/8-HETE	81	Aorta	29	0.887352	0.600301	0.678895	0.563922	n.s.	0.508072
12-HETE/8-HETE	10	LuTx	25	1.30357	1.89171	2.58497	1.87047	1.59513	1.47442
12-HETE/8-HETE	12	LuTx	23	0.660201	0.56882	0.639023	0.553149	0.639326	0.60809
12-HETE/8-HETE	14	LuTx	36	0.218987	0.48027	0.205769	0.412501	0.179273	0.118408
12-HETE/8-HETE	15	LuTx	31	0.212692	0.277629	0.191158	0.379855	0.266939	0.203084
12-HETE/8-HETE	25	LuTx	29	0.179007	0.151415	0.0974917	0.138148	0.148383	0.135294
12-HETE/8-HETE	49	LuTx	18	0.477974	0.223487	0.170899	0.179844	0.210192	0.23346
12-HETE/8-HETE	64	LuTx	23	0.219353	0.180009	0.195356	0.215551	0.271401	0.253052
12-HETE/8-HETE	73	LuTx	20	0.635549	0.364296	0.408814	0.359325	0.366627	0.307379
12-HETE/8-HETE	17	Comparison	22	0.247998	0.328319	0.219866	0.263852	0.217933	0.211205
12-HETE/8-HETE	20	Comparison	25	0.372163	0.228646	0.175818	0.123634	0.167028	0.152317
12-HETE/8-HETE	43	Comparison	33	0.666792	0.664931	0.662974	0.344423	0.412395	0.511186
12-HETE/8-HETE	46	Comparison	29	0.81927	0.740849	0.603172	0.56784	0.638543	0.643874
12-HETE/8-HETE	61	Comparison	18	0.341722	0.238334	0.130882	0.199347	0.194413	0.186722
12-HETE/8-HETE	68	Comparison	17	0.735915	0.78565	0.654665	0.568825	0.658674	0.622159
12-HETE/8-HETE	79	Comparison	13	3.0435	2.71908	4.44163	1.58877	1.44088	1.47682
12-HETE/8-HETE	80	Comparison	25	0.877266	1.02671	1.10446	0.862412	0.807159	0.645931
12-HETE/8-HETE	87	Comparison	20	0.738061	0.752259	0.616686	0.34367	0.745998	1.17468
15-HETE	34	Aorta	11	0.62448	0.698518	0.403724	0.714367	0.621267	0.589609
15-HETE	36	Aorta	24	0.178952	0.141778	0.153215	0.137959	0.161903	0.149442
15-HETE	48	Aorta	17	0.481993	0.446146	0.391865	0.418949	0.348664	0.283596
15-HETE	81	Aorta	29	0.355085	0.271346	0.358299	0.332018	n.s.	0.324683
15-HETE	10	LuTx	25	2.58611	3.36011	3.00193	2.42796	2.49148	2.06182
15-HETE	12	LuTx	23	0.415529	0.372932	0.430796	0.371181	0.406738	0.41046
15-HETE	14	LuTx	36	0.141252	0.149741	0.18703	0.144082	0.154312	0.128257
15-HETE	15	LuTx	31	0.173107	0.204071	0.1854	0.226349	0.192938	0.153046
15-HETE	25	LuTx	29	0.157065	0.146019	0.0683603	0.111154	0.117887	0.0980849
15-HETE	49	LuTx	18	0.150313	0.143059	0.140685	0.131427	0.135837	0.127265
15-HETE	64	LuTx	23	0.253778	0.148279	0.151915	0.145307	0.258692	0.26136
15-HETE	73	LuTx	20	0.559109	0.497898	0.515973	0.631819	0.624687	0.549181
15-HETE	17	Comparison	22	0.218567	0.197011	0.250191	0.267341	0.211506	0.220451
15-HETE	20	Comparison	25	<LLD	0.157356	0.159529	0.169201	0.161376	0.155727
15-HETE	43	Comparison	33	0.300631	0.291783	0.321709	0.22679	0.205103	0.224286
15-HETE	46	Comparison	29	0.620958	0.487717	0.525548	0.55401	0.56268	0.552794
15-HETE	61	Comparison	18	0.164001	0.179736	0.15092	0.168178	0.169089	0.166309
15-HETE	68	Comparison	17	0.452047	0.449001	0.416274	0.383853	0.398712	0.422831
15-HETE	79	Comparison	13	0.430759	0.363195	0.465002	0.380489	0.380215	0.350921
15-HETE	80	Comparison	25	0.502168	0.472184	0.511723	0.449562	0.331481	0.338114
15-HETE	87	Comparison	20	0.290242	0.322395	0.298688	0.175787	0.321564	0.396333
18-HETE	34	Aorta	11	<LLD	<LLD	0.0858396	0.118166	0.232988	<LLD
18-HETE	36	Aorta	24	0.0843127	0.0829158	0.0886967	0.0858701	0.0891543	0.0830781
18-HETE	48	Aorta	17	0.239938	0.252567	<LLD	<LLD	0.183133	<LLD
18-HETE	81	Aorta	29	<LLD	<LLD	<LLD	<LLD	n.s.	<LLD
18-HETE	10	LuTx	25	0.693824	1.03666	0.893506	0.702685	0.750406	0.628774
18-HETE	12	LuTx	23	0.200084	0.166023	0.193957	0.174106	0.183585	0.172005
18-HETE	14	LuTx	36	<LLD	<LLD	<LLD	<LLD	<LLD	<LLD
18-HETE	15	LuTx	31	0.171987	0.186907	0.163025	0.230543	0.219063	0.158998
18-HETE	25	LuTx	29	<LLD	<LLD	<LLD	<LLD	<LLD	<LLD
18-HETE	49	LuTx	18	<LLD	<LLD	0.0791411	<LLD	0.0919743	<LLD
18-HETE	64	LuTx	23	<LLD	<LLD	<LLD	<LLD	<LLD	<LLD
18-HETE	73	LuTx	20	<LLD	<LLD	<LLD	<LLD	<LLD	<LLD
18-HETE	17	Comparison	22	0.162077	0.163653	0.192803	0.225165	0.213559	0.192251
18-HETE	20	Comparison	25	<LLD	<LLD	<LLD	<LLD	<LLD	<LLD
18-HETE	43	Comparison	33	<LLD	<LLD	<LLD	<LLD	<LLD	<LLD
18-HETE	46	Comparison	29	0.196337	0.235214	0.254228	0.264882	0.255475	0.241441
18-HETE	61	Comparison	18	0.139285	<LLD	0.167375	0.163557	0.151788	0.192501
18-HETE	68	Comparison	17	0.225808	0.263583	0.19064	0.214791	0.220283	0.212376
18-HETE	79	Comparison	13	<LLD	<LLD	<LLD	<LLD	<LLD	<LLD
18-HETE	80	Comparison	25	<LLD	<LLD	<LLD	<LLD	<LLD	<LLD
18-HETE	87	Comparison	20	<LLD	<LLD	<LLD	<LLD	<LLD	<LLD
20-HETE	34	Aorta	11	0.616242	0.551504	0.354173	0.769042	0.777954	0.631692
20-HETE	36	Aorta	24	0.719685	0.586645	0.704361	0.612016	0.721393	0.622365
20-HETE	48	Aorta	17	1.21935	1.14295	1.01046	1.07849	0.987613	0.821622
20-HETE	81	Aorta	29	0.558781	0.560624	0.7684	0.608674	n.s.	0.664482
20-HETE	10	LuTx	25	2.1718	3.34043	2.75766	1.68668	1.57998	1.38855
20-HETE	12	LuTx	23	0.835429	0.795582	0.767166	0.773749	0.855649	0.820322
20-HETE	14	LuTx	36	0.230531	0.16913	0.179906	0.171584	0.186353	0.108848
20-HETE	15	LuTx	31	0.666844	1.03026	0.662656	0.967654	0.91444	0.552478
20-HETE	25	LuTx	29	0.27497	0.188319	0.0701317	0.151652	0.165451	0.151107
20-HETE	49	LuTx	18	0.454156	0.348859	0.338538	0.305965	0.309416	0.290483
20-HETE	64	LuTx	23	0.639895	0.430823	0.328424	0.285108	0.285407	0.256825
20-HETE	73	LuTx	20	0.291635	0.262868	0.389883	0.220397	0.18816	0.178542
20-HETE	17	Comparison	22	0.396298	0.310403	0.449927	0.474685	0.426018	0.439592
20-HETE	20	Comparison	25	0.300025	0.215057	0.302884	0.315985	0.236153	0.193357
20-HETE	43	Comparison	33	1.05115	0.998103	1.37678	0.574123	0.670194	0.565898
20-HETE	46	Comparison	29	0.387977	0.363437	0.444688	0.457929	0.420048	0.408023
20-HETE	61	Comparison	18	0.511611	0.522198	0.525423	0.529048	0.488419	0.495917
20-HETE	68	Comparison	17	0.383437	0.419666	0.374277	0.410673	0.370847	0.336189
20-HETE	79	Comparison	13	1.12977	1.10074	1.36704	1.15677	1.02322	0.831313
20-HETE	80	Comparison	25	1.33008	1.23665	1.21336	1.23074	0.833458	0.728374
20-HETE	87	Comparison	20	2.47432	2.43616	2.01413	0.666887	1.4338	1.43739
5(6)-EET	34	Aorta	11	1.8068	1.63354	1.23014	1.71521	1.75333	1.50582
5(6)-EET	36	Aorta	24	0.598244	0.543754	0.629718	0.506036	0.565493	0.55013
5(6)-EET	48	Aorta	17	2.59113	2.46503	2.39515	2.18051	2.26473	2.24829
5(6)-EET	81	Aorta	29	1.18803	1.35095	1.23542	1.51986	n.s.	1.47328
5(6)-EET	10	LuTx	25	4.45099	6.09505	5.2397	4.77894	5.11856	4.72965
5(6)-EET	12	LuTx	23	0.996766	0.986417	0.987535	1.05232	1.01588	1.14383
5(6)-EET	14	LuTx	36	0.363135	0.344757	0.376528	0.356465	0.390229	0.326171
5(6)-EET	15	LuTx	31	0.538266	0.801294	0.602637	0.712787	0.715518	0.582807
5(6)-EET	25	LuTx	29	0.227299	0.189137	0.0927703	0.161373	0.163762	0.144682
5(6)-EET	49	LuTx	18	0.4166	0.40821	0.400482	0.349838	0.389759	0.409496
5(6)-EET	64	LuTx	23	0.566327	0.513602	0.476218	0.483587	0.672137	0.529368
5(6)-EET	73	LuTx	20	0.632949	0.593004	0.571098	0.543764	0.501366	0.332189
5(6)-EET	17	Comparison	22	0.605913	0.759979	0.897571	0.672851	0.67508	0.413063
5(6)-EET	20	Comparison	25	1.03445	0.833042	0.9183	1.06317	0.694904	0.594473
5(6)-EET	43	Comparison	33	2.17024	2.51362	3.0745	1.61565	2.04509	2.05957
5(6)-EET	46	Comparison	29	1.05514	1.14031	1.21041	1.37536	1.27629	1.3606
5(6)-EET	61	Comparison	18	0.64187	0.61838	0.601537	0.624076	0.697233	0.704218
5(6)-EET	68	Comparison	17	1.80992	1.97264	1.98736	1.75526	1.71106	1.85731
5(6)-EET	79	Comparison	13	1.59788	1.51632	1.66666	1.63453	1.4262	1.47364
5(6)-EET	80	Comparison	25	1.62994	1.71976	1.66807	1.51609	1.16322	1.07084
5(6)-EET	87	Comparison	20	2.57116	2.53286	2.51125	1.193	2.44156	2.65434
14(15)-EET	34	Aorta	11	0.278914	0.299904	0.254091	0.386789	0.375404	0.333125
14(15)-EET	36	Aorta	24	0.353683	0.31491	0.401946	0.330885	0.427881	0.370841
14(15)-EET	48	Aorta	17	2.10326	1.99912	1.86425	1.68928	1.725	1.62404
14(15)-EET	81	Aorta	29	0.918599	0.972607	1.07782	1.11672	n.s.	1.06071
14(15)-EET	10	LuTx	25	4.27506	5.34629	4.56941	4.4886	5.0165	4.83427
14(15)-EET	12	LuTx	23	0.546811	0.523839	0.516532	0.539521	0.553933	0.627511
14(15)-EET	14	LuTx	36	0.211495	0.200936	0.186066	0.19667	0.177382	0.175652
14(15)-EET	15	LuTx	31	0.732957	0.840903	0.779843	0.868689	0.800664	0.728352
14(15)-EET	25	LuTx	29	0.658514	0.580981	0.293005	0.508584	0.599552	0.484813
14(15)-EET	49	LuTx	18	0.551168	0.59283	0.587992	0.68007	0.825298	0.866522
14(15)-EET	64	LuTx	23	1.1228	0.975875	0.865903	0.879571	1.1518	0.985214
14(15)-EET	73	LuTx	20	0.998436	0.901936	0.848008	0.696453	0.62204	0.49079
14(15)-EET	17	Comparison	22	1.05363	0.967059	1.30554	1.07358	1.05082	1.14408
14(15)-EET	20	Comparison	25	1.15678	0.940208	1.06047	1.21443	0.936106	0.994128
14(15)-EET	43	Comparison	33	1.11934	1.29277	1.56847	0.980442	1.14332	1.16338
14(15)-EET	46	Comparison	29	1.14055	1.24351	1.38568	1.33456	1.18662	1.28409
14(15)-EET	61	Comparison	18	1.33745	1.25529	1.15949	1.27769	1.26263	1.25946
14(15)-EET	68	Comparison	17	1.89225	1.9445	1.83612	1.97792	1.90847	1.9401
14(15)-EET	79	Comparison	13	0.363726	0.24064	0.227333	0.246212	0.33713	0.63637
14(15)-EET	80	Comparison	25	0.914555	1.01407	0.95086	0.891945	0.663309	0.609786
14(15)-EET	87	Comparison	20	1.51048	1.52477	1.48386	0.6738	1.49376	1.69249
14,15-DiHETrE	34	Aorta	11	0.311299	0.345842	0.235931	0.380702	0.336565	0.289587
14,15-DiHETrE	36	Aorta	24	0.301141	0.271565	0.291165	0.278408	0.309959	0.27029
14,15-DiHETrE	48	Aorta	17	1.19652	1.14229	0.974272	0.845415	0.716443	0.659229
14,15-DiHETrE	81	Aorta	29	0.611469	0.444589	0.604796	0.512844	n.s.	0.480256
14,15-DiHETrE	10	LuTx	25	2.70971	4.63565	4.7416	2.96474	2.85155	2.58436
14,15-DiHETrE	12	LuTx	23	0.659705	0.623498	0.651839	0.643789	0.649732	0.654537
14,15-DiHETrE	14	LuTx	36	0.151358	0.136297	0.14417	0.125464	0.145607	0.0885237
14,15-DiHETrE	15	LuTx	31	0.276828	0.368712	0.263476	0.416033	0.371732	0.283355
14,15-DiHETrE	25	LuTx	29	0.150675	0.124805	0.0625673	0.121739	0.166159	0.160283
14,15-DiHETrE	49	LuTx	18	0.299651	0.280936	0.245437	0.235847	0.29881	0.232728
14,15-DiHETrE	64	LuTx	23	0.423725	0.338133	0.308393	0.328893	0.332117	0.338852
14,15-DiHETrE	73	LuTx	20	0.476727	0.435769	0.604134	0.569274	0.500722	0.345222
14,15-DiHETrE	17	Comparison	22	<LLD	<LLD	<LLD	<LLD	<LLD	<LLD
14,15-DiHETrE	20	Comparison	25	0.145625	0.116667	0.222766	0.141203	0.125182	0.128811
14,15-DiHETrE	43	Comparison	33	0.409915	0.450643	0.557309	0.312827	0.414657	0.376632
14,15-DiHETrE	46	Comparison	29	0.287762	0.325529	0.369579	0.396534	0.375156	0.358446
14,15-DiHETrE	61	Comparison	18	0.353415	0.281671	0.305225	0.262157	0.37529	0.302987
14,15-DiHETrE	68	Comparison	17	0.441944	0.478985	0.486757	0.533687	0.519511	0.424659
14,15-DiHETrE	79	Comparison	13	0.621926	0.600583	0.561858	0.548113	0.502171	0.545998
14,15-DiHETrE	80	Comparison	25	0.575924	0.536695	0.574386	0.513137	0.449036	0.45558
14,15-DiHETrE	87	Comparison	20	0.646777	0.495142	0.495344	0.283966	0.644575	0.573871
9-HpODE	34	Aorta	11	205.648	200.596	153.93	188.241	193.671	184.554
9-HpODE	36	Aorta	24	58.8762	57.0875	65.5647	56.843	58.4385	69.4075
9-HpODE	48	Aorta	17	241.23	245.167	251.231	268.525	280.151	283.292
9-HpODE	81	Aorta	29	342.274	341.628	331.611	340.02	n.s.	294.038
9-HpODE	10	LuTx	25	448.28	500.301	519.11	481.835	503.153	505.733
9-HpODE	12	LuTx	23	277.176	253.683	249.282	251.961	273.324	291.894
9-HpODE	14	LuTx	36	21.4642	21.2485	20.7139	21.2991	19.7305	13.2631
9-HpODE	15	LuTx	31	171.887	195.564	112.317	186.69	193.898	222.58
9-HpODE	25	LuTx	29	38.1347	34.2733	15.5218	22.2885	23.6749	19.3627
9-HpODE	49	LuTx	18	45.9481	54.5729	56.566	44.5682	41.879	36.3205
9-HpODE	64	LuTx	23	174.021	150.708	153.86	160.979	174.204	157.029
9-HpODE	73	LuTx	20	208.625	202.182	198.8	186.405	165.247	133.418
9-HpODE	17	Comparison	22	341.391	327.948	371.401	382.298	383.739	424.46
9-HpODE	20	Comparison	25	103.948	80.8357	77.4557	90.9504	79.7083	80.1717
9-HpODE	43	Comparison	33	167.682	135.938	70.5385	133.317	130.004	135.582
9-HpODE	46	Comparison	29	317.085	306.539	287.053	334.366	334.13	333.346
9-HpODE	61	Comparison	18	105.253	105.756	99.3658	102.857	111.335	110.318
9-HpODE	68	Comparison	17	304.569	300.539	280.597	281.145	274.427	285.315
9-HpODE	79	Comparison	13	441.326	460.488	526.074	484.97	468.847	495.423
9-HpODE	80	Comparison	25	196.197	205.095	201.557	178.485	185.416	167.763
9-HpODE	87	Comparison	20	299.009	313.086	298.878	179.292	363.698	369.936
HpODE / isoform I	34	Aorta	11	3.81603	5.94294	5.02573	5.35531	5.76769	4.06151
HpODE / isoform I	36	Aorta	24	1.50159	1.31769	1.31992	1.36052	1.47762	1.43472
HpODE / isoform I	48	Aorta	17	4.78933	3.76849	3.5415	3.31551	2.92943	2.52884
HpODE / isoform I	81	Aorta	29	2.49041	2.21726	2.22826	2.40734	n.s.	2.7357
HpODE / isoform I	10	LuTx	25	8.89979	10.2527	9.02522	8.45665	8.8521	9.16464
HpODE / isoform I	12	LuTx	23	16.1717	15.7011	16.2804	15.9326	16.0871	16.2223
HpODE / isoform I	14	LuTx	36	0.570441	0.401993	0.379036	0.416967	0.423417	0.325002
HpODE / isoform I	15	LuTx	31	4.68114	9.98456	5.76915	8.19055	6.89955	4.51073
HpODE / isoform I	25	LuTx	29	12.0574	10.4788	5.06407	10.4032	12.7537	12.6365
HpODE / isoform I	49	LuTx	18	30.2467	28.1193	24.234	9.42425	8.98618	5.88661
HpODE / isoform I	64	LuTx	23	5.04736	3.09313	2.177	2.09026	2.08311	1.82278
HpODE / isoform I	73	LuTx	20	6.96681	4.28496	3.93774	3.7673	2.27705	2.28753
HpODE / isoform I	17	Comparison	22	5.60376	7.50673	5.94688	4.74084	6.05679	6.22577
HpODE / isoform I	20	Comparison	25	9.27534	7.56202	8.08076	10.1367	8.05699	7.4994
HpODE / isoform I	43	Comparison	33	3.20673	3.23097	2.68616	2.57588	2.89699	2.24239
HpODE / isoform I	46	Comparison	29	7.76282	8.62362	8.26306	7.53682	7.67844	7.79507
HpODE / isoform I	61	Comparison	18	9.22182	8.09717	7.54187	8.15091	7.77874	7.98229
HpODE / isoform I	68	Comparison	17	5.54372	5.99536	5.13445	6.34217	5.85997	6.11465
HpODE / isoform I	79	Comparison	13	0.741963	0.458039	0.585467	0.372834	0.623428	0.65857
HpODE / isoform I	80	Comparison	25	1.39887	1.43602	1.58045	1.23339	1.04164	0.956143
HpODE / isoform I	87	Comparison	20	0.649799	0.660584	0.657141	0.638508	1.19361	1.24329
HpODE / isoform II	34	Aorta	11	<LLD	<LLD	<LLD	<LLD	<LLD	<LLD
HpODE / isoform II	36	Aorta	24	0.0201092	<LLD	0.0870732	0.0683833	<LLD	<LLD
HpODE / isoform II	48	Aorta	17	<LLD	<LLD	<LLD	<LLD	<LLD	<LLD
HpODE / isoform II	81	Aorta	29	<LLD	<LLD	<LLD	<LLD	n.s.	<LLD
HpODE / isoform II	10	LuTx	25	<LLD	<LLD	<LLD	<LLD	<LLD	<LLD
HpODE / isoform II	12	LuTx	23	<LLD	<LLD	<LLD	<LLD	<LLD	0.0271791
HpODE / isoform II	14	LuTx	36	<LLD	<LLD	<LLD	<LLD	<LLD	<LLD
HpODE / isoform II	15	LuTx	31	<LLD	<LLD	<LLD	<LLD	<LLD	<LLD
HpODE / isoform II	25	LuTx	29	<LLD	<LLD	<LLD	<LLD	<LLD	<LLD
HpODE / isoform II	49	LuTx	18	<LLD	<LLD	<LLD	<LLD	<LLD	<LLD
HpODE / isoform II	64	LuTx	23	<LLD	<LLD	<LLD	<LLD	<LLD	<LLD
HpODE / isoform II	73	LuTx	20	<LLD	<LLD	<LLD	<LLD	<LLD	<LLD
HpODE / isoform II	17	Comparison	22	<LLD	<LLD	<LLD	<LLD	<LLD	<LLD
HpODE / isoform II	20	Comparison	25	<LLD	<LLD	<LLD	<LLD	<LLD	<LLD
HpODE / isoform II	43	Comparison	33	<LLD	<LLD	<LLD	<LLD	<LLD	<LLD
HpODE / isoform II	46	Comparison	29	<LLD	<LLD	<LLD	<LLD	<LLD	<LLD
HpODE / isoform II	61	Comparison	18	<LLD	<LLD	<LLD	<LLD	<LLD	<LLD
HpODE / isoform II	68	Comparison	17	<LLD	<LLD	<LLD	<LLD	<LLD	<LLD
HpODE / isoform II	79	Comparison	13	<LLD	<LLD	<LLD	<LLD	<LLD	<LLD
HpODE / isoform II	80	Comparison	25	<LLD	<LLD	<LLD	<LLD	<LLD	<LLD
HpODE / isoform II	87	Comparison	20	<LLD	<LLD	<LLD	<LLD	<LLD	<LLD
9- and 13-HODE_9(10)- and 12(13)-EpOME mix	34	Aorta	11	5.01677	15.5932	20.5285	26.6093	22.8443	15.2885
9- and 13-HODE_9(10)- and 12(13)-EpOME mix	36	Aorta	24	6.79973	2.12304	2.58092	2.18607	6.58975	2.57238
9- and 13-HODE_9(10)- and 12(13)-EpOME mix	48	Aorta	17	4.6188	4.41597	5.63826	5.10809	4.01385	5.12597
9- and 13-HODE_9(10)- and 12(13)-EpOME mix	81	Aorta	29	5.193	4.89429	6.7264	5.6152	n.s.	5.83123
9- and 13-HODE_9(10)- and 12(13)-EpOME mix	10	LuTx	25	24.2836	15.6449	16.2787	13.3714	13.2912	10.0561
9- and 13-HODE_9(10)- and 12(13)-EpOME mix	12	LuTx	23	11.2682	7.84242	11.6029	7.71104	11.3525	9.95406
9- and 13-HODE_9(10)- and 12(13)-EpOME mix	14	LuTx	36	1.07158	1.21306	1.44061	1.13562	1.136	2.71996
9- and 13-HODE_9(10)- and 12(13)-EpOME mix	15	LuTx	31	3.34771	3.95234	5.2497	5.4993	4.29171	2.82148
9- and 13-HODE_9(10)- and 12(13)-EpOME mix	25	LuTx	29	1.78047	1.13634	0.741086	0.782884	0.647718	0.50511
9- and 13-HODE_9(10)- and 12(13)-EpOME mix	49	LuTx	18	4.14187	2.41187	2.05212	1.32245	1.30039	1.39626
9- and 13-HODE_9(10)- and 12(13)-EpOME mix	64	LuTx	23	4.67461	2.52163	2.09588	2.77706	3.6855	2.81814
9- and 13-HODE_9(10)- and 12(13)-EpOME mix	73	LuTx	20	5.67437	4.68389	4.47797	4.37215	3.29491	2.5121
9- and 13-HODE_9(10)- and 12(13)-EpOME mix	17	Comparison	22	1.74525	2.67783	2.70746	2.43184	1.94485	1.71825
9- and 13-HODE_9(10)- and 12(13)-EpOME mix	20	Comparison	25	2.37519	1.65574	1.93524	2.23339	1.94085	2.21085
9- and 13-HODE_9(10)- and 12(13)-EpOME mix	43	Comparison	33	3.496	4.29426	6.38683	4.0272	4.75897	4.03938
9- and 13-HODE_9(10)- and 12(13)-EpOME mix	46	Comparison	29	1.93789	1.43218	1.64473	1.69664	1.6564	1.61974
9- and 13-HODE_9(10)- and 12(13)-EpOME mix	61	Comparison	18	1.39929	1.49962	1.6558	1.5084	1.34421	1.18034
9- and 13-HODE_9(10)- and 12(13)-EpOME mix	68	Comparison	17	5.75039	7.46632	5.39942	5.75257	5.75498	6.03589
9- and 13-HODE_9(10)- and 12(13)-EpOME mix	79	Comparison	13	2.51954	2.53339	2.79651	2.29993	2.33665	2.45996
9- and 13-HODE_9(10)- and 12(13)-EpOME mix	80	Comparison	25	2.26906	1.84601	1.77752	2.3047	1.48402	1.46881
9- and 13-HODE_9(10)- and 12(13)-EpOME mix	87	Comparison	20	1.6081	2.2489	1.71846	0.812937	2.09151	2.45045
9,10-DiHOME	34	Aorta	11	14.3673	22.092	19.9134	24.2374	24.0653	15.2721
9,10-DiHOME	36	Aorta	24	3.01624	3.02947	4.53254	3.01031	2.84591	1.5176
9,10-DiHOME	48	Aorta	17	<LLD	2.84639	<LLD	2.60719	2.26726	1.72244
9,10-DiHOME	81	Aorta	29	3.50063	2.73859	3.81368	3.5672	n.s.	3.87811
9,10-DiHOME	10	LuTx	25	14.396	25.1734	31.5732	21.8724	20.0517	19.1027
9,10-DiHOME	12	LuTx	23	8.88754	8.61263	8.02361	8.70414	8.93098	9.1916
9,10-DiHOME	14	LuTx	36	1.61298	1.06642	1.11404	1.04551	1.13303	0.750596
9,10-DiHOME	15	LuTx	31	5.43306	6.32775	3.65931	5.89253	5.83514	4.68116
9,10-DiHOME	25	LuTx	29	10.1233	7.29809	2.99253	5.81955	7.90303	7.76329
9,10-DiHOME	49	LuTx	18	9.29781	5.68329	4.39301	3.29589	2.87776	2.39169
9,10-DiHOME	64	LuTx	23	9.41872	5.36033	3.55277	3.69038	4.14059	4.31829
9,10-DiHOME	73	LuTx	20	11.1969	8.44964	8.00536	6.7455	4.85048	5.09369
9,10-DiHOME	17	Comparison	22	<LLD	<LLD	<LLD	<LLD	<LLD	<LLD
9,10-DiHOME	20	Comparison	25	5.36047	5.27567	5.77713	6.49354	5.81732	4.55103
9,10-DiHOME	43	Comparison	33	3.80854	5.54339	9.09476	7.21453	7.38275	5.95345
9,10-DiHOME	46	Comparison	29	6.48976	6.68727	6.69987	6.49228	6.40444	6.51563
9,10-DiHOME	61	Comparison	18	4.97174	4.86386	4.3354	4.78685	4.85118	4.46131
9,10-DiHOME	68	Comparison	17	3.16546	2.91241	2.66076	3.48646	3.47214	3.12445
9,10-DiHOME	79	Comparison	13	3.52516	3.14123	3.0751	2.24144	4.2681	4.35742
9,10-DiHOME	80	Comparison	25	2.57988	3.316	3.61225	2.97188	2.6439	3.07082
9,10-DiHOME	87	Comparison	20	2.92145	3.35177	2.53983	2.31112	2.64115	2.63158
12,13-DiHOME	34	Aorta	11	6.88712	11.8299	11.3927	11.8428	13.747	7.52818
12,13-DiHOME	36	Aorta	24	0.976058	0.81118	0.987897	0.838173	0.967186	0.854016
12,13-DiHOME	48	Aorta	17	7.3877	3.57512	4.07503	2.06061	1.47286	1.21465
12,13-DiHOME	81	Aorta	29	1.74811	0.858222	1.7676	1.19736	n.s.	1.83669
12,13-DiHOME	10	LuTx	25	12.6316	12.1526	11.2337	9.67603	10.3956	10.4174
12,13-DiHOME	12	LuTx	23	6.96199	6.62982	6.67771	6.59283	6.89604	7.3339
12,13-DiHOME	14	LuTx	36	0.351005	0.320579	0.277854	0.344443	0.433876	0.268194
12,13-DiHOME	15	LuTx	31	1.53245	4.51877	2.41293	2.89516	2.50309	1.54262
12,13-DiHOME	25	LuTx	29	5.3953	4.33351	1.87172	3.80551	4.69823	4.55199
12,13-DiHOME	49	LuTx	18	4.32171	2.92115	2.35344	1.09936	1.27584	1.0116
12,13-DiHOME	64	LuTx	23	5.41704	1.92485	1.55661	2.00214	3.74938	3.39994
12,13-DiHOME	73	LuTx	20	9.63485	5.81022	5.45386	4.22898	2.98804	2.49617
12,13-DiHOME	17	Comparison	22	0.467175	<LLD	0.412651	<LLD	0.46334	<LLD
12,13-DiHOME	20	Comparison	25	2.96612	2.57535	2.72767	3.46648	2.8008	2.57456
12,13-DiHOME	43	Comparison	33	1.31519	2.5254	4.59694	3.38104	4.61283	2.92912
12,13-DiHOME	46	Comparison	29	3.31446	3.47544	3.52608	3.44421	3.30185	3.48963
12,13-DiHOME	61	Comparison	18	4.14454	3.7631	3.36342	3.59674	3.68356	3.75616
12,13-DiHOME	68	Comparison	17	2.58101	2.69116	2.26406	2.55578	2.71366	2.808
12,13-DiHOME	79	Comparison	13	1.06913	0.933818	1.06607	<LLD	1.56008	1.63778
12,13-DiHOME	80	Comparison	25	1.70939	1.62688	1.71826	1.90181	1.21183	1.45176
12,13-DiHOME	87	Comparison	20	1.57733	1.61995	1.48317	1.37089	1.83825	1.9441
9-HOTrE	34	Aorta	11	0.70881	1.78277	1.61691	2.64637	2.10778	1.41539
9-HOTrE	36	Aorta	24	0.867467	0.32287	0.335326	0.309336	0.869778	0.348741
9-HOTrE	48	Aorta	17	0.745195	0.631609	0.686043	0.544749	0.422136	0.500584
9-HOTrE	81	Aorta	29	0.636538	0.560695	0.741363	0.641551	n.s.	0.674619
9-HOTrE	10	LuTx	25	4.63689	3.3489	3.52666	2.84674	2.79187	2.21297
9-HOTrE	12	LuTx	23	1.95633	1.62955	1.8114	1.54669	2.07959	1.93683
9-HOTrE	14	LuTx	36	0.179164	0.171784	0.20623	0.131818	0.173134	0.653578
9-HOTrE	15	LuTx	31	0.646395	0.961062	0.845666	1.03002	0.798538	0.51267
9-HOTrE	25	LuTx	29	0.404285	0.368658	0.182558	0.185951	0.236792	0.214671
9-HOTrE	49	LuTx	18	1.22617	1.03997	0.784616	0.507167	0.492282	0.475589
9-HOTrE	64	LuTx	23	2.11591	1.02057	0.832042	1.11012	1.8049	1.32583
9-HOTrE	73	LuTx	20	1.5975	1.49534	1.26026	1.17409	0.929854	0.58009
9-HOTrE	17	Comparison	22	<LLD	<LLD	<LLD	<LLD	<LLD	<LLD
9-HOTrE	20	Comparison	25	0.469069	0.379804	0.4303	0.491325	0.376195	0.385723
9-HOTrE	43	Comparison	33	0.704416	1.0623	1.73748	1.2089	1.28091	1.09011
9-HOTrE	46	Comparison	29	<LLD	<LLD	<LLD	<LLD	<LLD	<LLD
9-HOTrE	61	Comparison	18	0.330941	0.312133	0.241338	0.269165	0.329892	<LLD
9-HOTrE	68	Comparison	17	0.866131	0.948529	0.755814	0.683047	0.722672	0.896459
9-HOTrE	79	Comparison	13	<LLD	<LLD	<LLD	<LLD	<LLD	<LLD
9-HOTrE	80	Comparison	25	0.541509	0.523716	0.509361	0.494629	0.368899	0.388336
9-HOTrE	87	Comparison	20	1.15601	1.20189	1.20369	0.332962	0.717104	0.525916
13-HOTrE	34	Aorta	11	0.189133	0.25118	0.432579	0.7031	0.607742	0.408621
13-HOTrE	36	Aorta	24	0.744077	0.288042	0.311239	0.272604	0.765187	0.307774
13-HOTrE	48	Aorta	17	0.475034	0.414519	0.446834	0.385181	0.299394	0.460786
13-HOTrE	81	Aorta	29	0.389905	0.427439	0.476935	0.500723	n.s.	0.530662
13-HOTrE	10	LuTx	25	2.87965	2.23637	1.86109	1.42607	1.46927	1.30265
13-HOTrE	12	LuTx	23	0.562993	0.331571	0.433573	0.399548	0.527939	0.440197
13-HOTrE	14	LuTx	36	0.0983384	<LLD	0.117213	0.104308	0.084281	0.446746
13-HOTrE	15	LuTx	31	0.438386	0.473616	0.471726	0.62189	0.498078	0.275219
13-HOTrE	25	LuTx	29	0.166161	<LLD	0.0782595	<LLD	<LLD	<LLD
13-HOTrE	49	LuTx	18	0.235189	<LLD	<LLD	0.149093	0.142163	0.18739
13-HOTrE	64	LuTx	23	0.902725	0.21747	0.208667	0.345614	0.749741	0.628281
13-HOTrE	73	LuTx	20	0.982408	0.477383	0.405538	0.413107	0.298701	0.314937
13-HOTrE	17	Comparison	22	0.335509	0.376338	0.47259	0.599578	0.400716	0.48341
13-HOTrE	20	Comparison	25	0.252735	0.222231	0.254808	0.338967	0.262742	0.22904
13-HOTrE	43	Comparison	33	0.186154	0.332984	0.505771	0.413396	0.509878	0.32956
13-HOTrE	46	Comparison	29	<LLD	<LLD	<LLD	<LLD	<LLD	<LLD
13-HOTrE	61	Comparison	18	0.124248	0.174217	0.129644	0.0931732	0.16728	0.136121
13-HOTrE	68	Comparison	17	0.492324	0.601688	0.478213	0.458857	0.586652	0.604775
13-HOTrE	79	Comparison	13	<LLD	<LLD	<LLD	<LLD	<LLD	<LLD
13-HOTrE	80	Comparison	25	0.274506	0.326483	0.289424	0.340525	0.233355	0.207309
13-HOTrE	87	Comparison	20	0.584707	0.651848	0.595503	0.206107	0.60111	0.662243
9-HEPE	34	Aorta	11	<LLD	<LLD	<LLD	<LLD	<LLD	<LLD
9-HEPE	36	Aorta	24	<LLD	<LLD	<LLD	<LLD	<LLD	<LLD
9-HEPE	48	Aorta	17	<LLD	<LLD	<LLD	<LLD	<LLD	<LLD
9-HEPE	81	Aorta	29	<LLD	<LLD	<LLD	<LLD	n.s.	<LLD
9-HEPE	10	LuTx	25	<LLD	0.685432	0.660466	0.490106	<LLD	<LLD
9-HEPE	12	LuTx	23	<LLD	<LLD	<LLD	<LLD	<LLD	<LLD
9-HEPE	14	LuTx	36	<LLD	<LLD	<LLD	<LLD	<LLD	<LLD
9-HEPE	15	LuTx	31	<LLD	<LLD	<LLD	<LLD	<LLD	<LLD
9-HEPE	25	LuTx	29	<LLD	<LLD	<LLD	<LLD	<LLD	<LLD
9-HEPE	49	LuTx	18	<LLD	<LLD	<LLD	<LLD	<LLD	<LLD
9-HEPE	64	LuTx	23	<LLD	<LLD	<LLD	<LLD	<LLD	<LLD
9-HEPE	73	LuTx	20	<LLD	<LLD	<LLD	<LLD	<LLD	<LLD
9-HEPE	17	Comparison	22	<LLD	<LLD	<LLD	<LLD	<LLD	<LLD
9-HEPE	20	Comparison	25	<LLD	<LLD	<LLD	<LLD	<LLD	<LLD
9-HEPE	43	Comparison	33	<LLD	<LLD	<LLD	<LLD	<LLD	<LLD
9-HEPE	46	Comparison	29	<LLD	<LLD	<LLD	<LLD	<LLD	<LLD
9-HEPE	61	Comparison	18	<LLD	<LLD	<LLD	<LLD	<LLD	<LLD
9-HEPE	68	Comparison	17	<LLD	<LLD	<LLD	<LLD	<LLD	<LLD
9-HEPE	79	Comparison	13	<LLD	<LLD	<LLD	<LLD	<LLD	<LLD
9-HEPE	80	Comparison	25	<LLD	<LLD	<LLD	<LLD	<LLD	<LLD
9-HEPE	87	Comparison	20	<LLD	<LLD	<LLD	<LLD	<LLD	<LLD
4-HDoHE	34	Aorta	11	<LLD	<LLD	<LLD	<LLD	<LLD	<LLD
4-HDoHE	36	Aorta	24	<LLD	<LLD	<LLD	<LLD	<LLD	<LLD
4-HDoHE	48	Aorta	17	<LLD	<LLD	<LLD	<LLD	<LLD	<LLD
4-HDoHE	81	Aorta	29	<LLD	<LLD	<LLD	<LLD	n.s.	<LLD
4-HDoHE	10	LuTx	25	0.305887	0.277961	0.336968	0.299136	0.300611	0.221964
4-HDoHE	12	LuTx	23	<LLD	<LLD	<LLD	<LLD	<LLD	<LLD
4-HDoHE	14	LuTx	36	<LLD	<LLD	<LLD	<LLD	<LLD	<LLD
4-HDoHE	15	LuTx	31	<LLD	<LLD	<LLD	<LLD	<LLD	<LLD
4-HDoHE	25	LuTx	29	<LLD	<LLD	<LLD	<LLD	<LLD	<LLD
4-HDoHE	49	LuTx	18	<LLD	<LLD	<LLD	<LLD	<LLD	<LLD
4-HDoHE	64	LuTx	23	0.297316	<LLD	<LLD	<LLD	0.222727	0.260728
4-HDoHE	73	LuTx	20	<LLD	<LLD	<LLD	<LLD	<LLD	<LLD
4-HDoHE	17	Comparison	22	<LLD	<LLD	<LLD	<LLD	<LLD	<LLD
4-HDoHE	20	Comparison	25	<LLD	<LLD	<LLD	<LLD	<LLD	<LLD
4-HDoHE	43	Comparison	33	<LLD	<LLD	<LLD	<LLD	<LLD	<LLD
4-HDoHE	46	Comparison	29	<LLD	<LLD	<LLD	<LLD	<LLD	<LLD
4-HDoHE	61	Comparison	18	<LLD	<LLD	<LLD	<LLD	<LLD	<LLD
4-HDoHE	68	Comparison	17	<LLD	<LLD	<LLD	<LLD	<LLD	<LLD
4-HDoHE	79	Comparison	13	<LLD	<LLD	<LLD	<LLD	<LLD	<LLD
4-HDoHE	80	Comparison	25	<LLD	<LLD	<LLD	<LLD	<LLD	<LLD
4-HDoHE	87	Comparison	20	<LLD	<LLD	<LLD	<LLD	<LLD	<LLD
8-HDoHE	34	Aorta	11	<LLD	<LLD	<LLD	0.0662471	<LLD	0.034427
8-HDoHE	36	Aorta	24	<LLD	<LLD	<LLD	<LLD	<LLD	<LLD
8-HDoHE	48	Aorta	17	0.140645	0.13107	0.111101	0.140854	0.10401	0.106411
8-HDoHE	81	Aorta	29	<LLD	<LLD	<LLD	<LLD	n.s.	<LLD
8-HDoHE	10	LuTx	25	0.204123	0.185119	0.26311	0.20304	0.238436	0.165557
8-HDoHE	12	LuTx	23	<LLD	<LLD	<LLD	<LLD	<LLD	<LLD
8-HDoHE	14	LuTx	36	<LLD	<LLD	<LLD	<LLD	<LLD	<LLD
8-HDoHE	15	LuTx	31	<LLD	<LLD	<LLD	<LLD	<LLD	<LLD
8-HDoHE	25	LuTx	29	<LLD	<LLD	<LLD	<LLD	<LLD	<LLD
8-HDoHE	49	LuTx	18	<LLD	<LLD	<LLD	<LLD	<LLD	<LLD
8-HDoHE	64	LuTx	23	<LLD	<LLD	<LLD	<LLD	<LLD	<LLD
8-HDoHE	73	LuTx	20	<LLD	<LLD	<LLD	0.0188886	0.0184915	0.012552
8-HDoHE	17	Comparison	22	<LLD	0.0444516	<LLD	<LLD	<LLD	<LLD
8-HDoHE	20	Comparison	25	<LLD	<LLD	<LLD	<LLD	<LLD	<LLD
8-HDoHE	43	Comparison	33	<LLD	<LLD	<LLD	<LLD	<LLD	<LLD
8-HDoHE	46	Comparison	29	0.0845809	0.0576516	0.0874778	0.277718	0.109803	0.0851798
8-HDoHE	61	Comparison	18	0.0591315	0.0559515	0.0577638	0.0549493	0.0595419	0.0359123
8-HDoHE	68	Comparison	17	0.0639557	0.0726019	0.0578254	<LLD	0.0581118	0.061843
8-HDoHE	79	Comparison	13	<LLD	<LLD	<LLD	<LLD	<LLD	<LLD
8-HDoHE	80	Comparison	25	<LLD	<LLD	<LLD	<LLD	<LLD	<LLD
8-HDoHE	87	Comparison	20	<LLD	<LLD	<LLD	<LLD	<LLD	<LLD
11-HDoHE	34	Aorta	11	<LLD	<LLD	0.0331921	0.0924373	<LLD	0.0605007
11-HDoHE	36	Aorta	24	<LLD	<LLD	<LLD	<LLD	<LLD	<LLD
11-HDoHE	48	Aorta	17	0.222083	0.226481	0.1568	0.26298	0.182534	0.164328
11-HDoHE	81	Aorta	29	<LLD	<LLD	<LLD	<LLD	n.s.	<LLD
11-HDoHE	10	LuTx	25	0.318634	0.439539	0.393657	0.376582	0.348328	0.31067
11-HDoHE	12	LuTx	23	<LLD	<LLD	<LLD	<LLD	<LLD	<LLD
11-HDoHE	14	LuTx	36	<LLD	<LLD	<LLD	<LLD	<LLD	<LLD
11-HDoHE	15	LuTx	31	<LLD	<LLD	<LLD	<LLD	<LLD	<LLD
11-HDoHE	25	LuTx	29	0.0515981	<LLD	<LLD	<LLD	<LLD	<LLD
11-HDoHE	49	LuTx	18	<LLD	<LLD	<LLD	<LLD	<LLD	<LLD
11-HDoHE	64	LuTx	23	<LLD	<LLD	<LLD	<LLD	<LLD	<LLD
11-HDoHE	73	LuTx	20	<LLD	<LLD	<LLD	<LLD	<LLD	0.0827278
11-HDoHE	17	Comparison	22	0.0642055	0.0472559	0.059087	<LLD	<LLD	<LLD
11-HDoHE	20	Comparison	25	<LLD	<LLD	<LLD	<LLD	<LLD	<LLD
11-HDoHE	43	Comparison	33	<LLD	<LLD	<LLD	<LLD	<LLD	<LLD
11-HDoHE	46	Comparison	29	0.536136	0.42042	0.420687	0.429015	0.46831	0.402556
11-HDoHE	61	Comparison	18	0.108595	0.103294	0.123298	0.109826	0.111927	0.118121
11-HDoHE	68	Comparison	17	0.0753714	0.084904	0.0728629	<LLD	0.0724719	0.0578581
11-HDoHE	79	Comparison	13	<LLD	<LLD	<LLD	<LLD	<LLD	<LLD
11-HDoHE	80	Comparison	25	<LLD	<LLD	<LLD	<LLD	<LLD	<LLD
11-HDoHE	87	Comparison	20	<LLD	<LLD	<LLD	<LLD	<LLD	<LLD
14-HDoHE and 10-HDoHE	34	Aorta	11	0.0550505	0.0693023	<LLD	0.13308	0.065088	0.0663412
14-HDoHE and 10-HDoHE	36	Aorta	24	<LLD	<LLD	<LLD	<LLD	<LLD	<LLD
14-HDoHE and 10-HDoHE	48	Aorta	17	0.237501	0.220465	0.119727	0.191591	0.146399	0.134234
14-HDoHE and 10-HDoHE	81	Aorta	29	<LLD	<LLD	<LLD	<LLD	n.s.	<LLD
14-HDoHE and 10-HDoHE	10	LuTx	25	0.436882	0.440788	0.587524	0.486471	0.510494	0.427791
14-HDoHE and 10-HDoHE	12	LuTx	23	<LLD	<LLD	<LLD	<LLD	<LLD	<LLD
14-HDoHE and 10-HDoHE	14	LuTx	36	<LLD	<LLD	<LLD	<LLD	<LLD	<LLD
14-HDoHE and 10-HDoHE	15	LuTx	31	<LLD	<LLD	<LLD	<LLD	<LLD	<LLD
14-HDoHE and 10-HDoHE	25	LuTx	29	<LLD	<LLD	0.0548311	<LLD	<LLD	<LLD
14-HDoHE and 10-HDoHE	49	LuTx	18	0.0351753	<LLD	<LLD	<LLD	<LLD	<LLD
14-HDoHE and 10-HDoHE	64	LuTx	23	0.11066	<LLD	<LLD	<LLD	0.0842991	0.0781947
14-HDoHE and 10-HDoHE	73	LuTx	20	0.144721	0.0725648	0.090291	0.0747243	0.0760954	0.0676221
14-HDoHE and 10-HDoHE	17	Comparison	22	<LLD	<LLD	<LLD	0.0519473	<LLD	<LLD
14-HDoHE and 10-HDoHE	20	Comparison	25	<LLD	<LLD	<LLD	<LLD	<LLD	<LLD
14-HDoHE and 10-HDoHE	43	Comparison	33	<LLD	<LLD	<LLD	<LLD	<LLD	<LLD
14-HDoHE and 10-HDoHE	46	Comparison	29	0.15391	0.127278	0.135211	0.148413	0.153626	0.125725
14-HDoHE and 10-HDoHE	61	Comparison	18	0.0442577	0.0481959	0.182642	0.0473004	0.188272	0.172808
14-HDoHE and 10-HDoHE	68	Comparison	17	0.126081	0.129188	0.117602	0.111833	0.114912	0.0938505
14-HDoHE and 10-HDoHE	79	Comparison	13	<LLD	<LLD	<LLD	<LLD	<LLD	<LLD
14-HDoHE and 10-HDoHE	80	Comparison	25	<LLD	<LLD	<LLD	<LLD	<LLD	<LLD
14-HDoHE and 10-HDoHE	87	Comparison	20	<LLD	<LLD	<LLD	<LLD	<LLD	<LLD
17-HDoHE	34	Aorta	11	0.13584	0.140259	0.101049	0.271275	0.161134	0.158222
17-HDoHE	36	Aorta	24	<LLD	<LLD	<LLD	<LLD	<LLD	<LLD
17-HDoHE	48	Aorta	17	0.557597	0.46426	0.359718	0.416458	0.353339	0.321424
17-HDoHE	81	Aorta	29	<LLD	<LLD	<LLD	<LLD	n.s.	<LLD
17-HDoHE	10	LuTx	25	1.25883	1.63514	1.78416	1.47048	1.38446	1.13229
17-HDoHE	12	LuTx	23	<LLD	<LLD	<LLD	<LLD	<LLD	<LLD
17-HDoHE	14	LuTx	36	0.0737727	0.0826022	0.0815657	0.0803211	0.0848135	0.052772
17-HDoHE	15	LuTx	31	<LLD	<LLD	<LLD	<LLD	<LLD	<LLD
17-HDoHE	25	LuTx	29	<LLD	0.0694193	<LLD	<LLD	<LLD	<LLD
17-HDoHE	49	LuTx	18	<LLD	<LLD	<LLD	0.0527217	<LLD	<LLD
17-HDoHE	64	LuTx	23	0.23108	0.103532	0.096921	0.0953084	0.175231	0.178511
17-HDoHE	73	LuTx	20	0.273663	0.274332	0.301263	0.283729	0.267185	0.240258
17-HDoHE	17	Comparison	22	0.112239	0.136883	0.13964	0.140504	0.12682	0.116296
17-HDoHE	20	Comparison	25	<LLD	<LLD	<LLD	<LLD	<LLD	<LLD
17-HDoHE	43	Comparison	33	<LLD	<LLD	<LLD	<LLD	<LLD	<LLD
17-HDoHE	46	Comparison	29	0.37334	0.296378	0.30063	0.309091	0.329848	0.289564
17-HDoHE	61	Comparison	18	0.0913226	0.0965773	0.0706646	0.100579	0.0794835	0.0899035
17-HDoHE	68	Comparison	17	0.17202	0.179165	0.165458	0.144048	0.121678	0.143458
17-HDoHE	79	Comparison	13	<LLD	<LLD	<LLD	<LLD	<LLD	<LLD
17-HDoHE	80	Comparison	25	<LLD	<LLD	<LLD	<LLD	<LLD	<LLD
17-HDoHE	87	Comparison	20	<LLD	<LLD	<LLD	<LLD	<LLD	<LLD
Adrenic Acid	34	Aorta	11	1.36677	1.40092	1.19112	0.868973	0.91552	0.974684
Adrenic Acid	36	Aorta	24	1.31852	1.68302	0.648907	1.71684	1.17132	1.28903
Adrenic Acid	48	Aorta	17	1.94674	1.18595	1.23577	0.823356	0.739346	0.609865
Adrenic Acid	81	Aorta	29	0.692308	0.444313	1.15873	0.46824	n.s.	0.466131
Adrenic Acid	10	LuTx	25	0.944995	1.06735	0.919954	0.832499	0.85312	0.762159
Adrenic Acid	12	LuTx	23	1.80181	2.74501	2.69504	2.28324	2.00811	1.77752
Adrenic Acid	14	LuTx	36	1.32295	1.06307	1.5737	1.04593	0.700508	1.22373
Adrenic Acid	15	LuTx	31	2.38653	2.30986	0.991339	1.85225	1.96895	1.66541
Adrenic Acid	25	LuTx	29	0.636903	0.265716	0.273372	0.171265	0.732206	0.691035
Adrenic Acid	49	LuTx	18	0.517953	0.255903	0.301686	0.431521	0.331516	0.383961
Adrenic Acid	64	LuTx	23	0.195954	0.600853	0.425042	0.380746	0.363898	0.132168
Adrenic Acid	73	LuTx	20	0.134014	0.157609	0.195026	0.10012	0.100979	0.0800564
Adrenic Acid	17	Comparison	22	0.897005	0.876164	0.899061	1.07652	0.966087	1.3131
Adrenic Acid	20	Comparison	25	0.681952	0.688792	0.708772	0.874278	0.710738	0.48734
Adrenic Acid	43	Comparison	33	3.68938	4.11504	5.57706	1.98586	1.65736	1.79872
Adrenic Acid	46	Comparison	29	0.760614	0.746555	0.750633	0.772041	0.820143	0.9471
Adrenic Acid	61	Comparison	18	0.567198	0.622757	0.467032	0.673163	0.823658	0.736361
Adrenic Acid	68	Comparison	17	0.681598	0.433383	0.601417	0.567313	0.49227	0.713161
Adrenic Acid	79	Comparison	13	1.56414	1.68274	1.98306	2.69509	3.13889	2.51494
Adrenic Acid	80	Comparison	25	4.84166	4.48566	2.1184	2.73032	1.30786	1.34842
Adrenic Acid	87	Comparison	20	0.959838	1.00874	1.00859	0.449013	0.741162	0.7969
α-Linolenic Acid	34	Aorta	11	3.84455	5.90539	5.83282	9.30048	10.7664	8.08722
α-Linolenic Acid	36	Aorta	24	1.8884	2.19459	2.07358	2.23638	1.85084	2.16826
α-Linolenic Acid	48	Aorta	17	2.16427	1.60526	1.45882	1.25212	1.13926	0.943881
α-Linolenic Acid	81	Aorta	29	0.336513	0.247518	0.418086	0.305064	n.s.	0.292349
α-Linolenic Acid	10	LuTx	25	1.22337	1.73221	1.08222	1.16147	1.28543	1.09175
α-Linolenic Acid	12	LuTx	23	2.57882	2.4197	2.4204	2.52077	2.51892	2.86919
α-Linolenic Acid	14	LuTx	36	0.689836	0.518439	0.695611	0.544124	0.559127	0.469961
α-Linolenic Acid	15	LuTx	31	3.60917	4.55508	3.82837	4.37172	4.57956	3.06434
α-Linolenic Acid	25	LuTx	29	1.05334	0.749937	0.38063	0.722512	0.572598	0.408037
α-Linolenic Acid	49	LuTx	18	0.956716	1.20535	0.525151	0.433547	0.516515	0.554049
α-Linolenic Acid	64	LuTx	23	0.344429	0.727101	0.637728	0.55546	0.478653	0.25609
α-Linolenic Acid	73	LuTx	20	0.231311	0.272004	0.303597	0.181712	0.166618	0.137739
α-Linolenic Acid	17	Comparison	22	0.695441	0.610623	0.589013	1.19848	0.719605	0.735319
α-Linolenic Acid	20	Comparison	25	1.36699	0.752465	1.05002	1.83818	1.05237	0.828656
α-Linolenic Acid	43	Comparison	33	0.999855	0.881323	1.69323	0.634881	0.589167	0.462117
α-Linolenic Acid	46	Comparison	29	1.54103	1.23582	1.0283	1.36511	1.31241	1.40173
α-Linolenic Acid	61	Comparison	18	1.00361	0.987179	0.605288	1.00678	0.834405	0.801338
α-Linolenic Acid	68	Comparison	17	0.510562	0.366155	0.446945	0.332796	0.3739	0.397426
α-Linolenic Acid	79	Comparison	13	0.209616	0.161866	0.225409	0.226252	0.195417	0.223623
α-Linolenic Acid	80	Comparison	25	1.16947	0.856808	0.919742	1.0651	0.538552	0.556004
α-Linolenic Acid	87	Comparison	20	0.893653	0.878126	0.738116	0.206426	0.433215	0.474549
Dihomo-γ-Linolenic Acid	34	Aorta	11	0.856637	1.0272	0.754786	0.432614	0.58582	0.658276
Dihomo-γ-Linolenic Acid	36	Aorta	24	0.713403	0.809314	0.525193	0.825521	0.692093	0.754882
Dihomo-γ-Linolenic Acid	48	Aorta	17	0.738175	0.411326	0.416865	0.277254	0.252171	0.220597
Dihomo-γ-Linolenic Acid	81	Aorta	29	0.296456	0.149731	0.432492	0.161773	n.s.	0.117682
Dihomo-γ-Linolenic Acid	10	LuTx	25	0.891772	0.948844	0.755321	0.657852	0.625425	0.517494
Dihomo-γ-Linolenic Acid	12	LuTx	23	0.836462	0.990716	1.07869	0.931759	0.874599	0.965514
Dihomo-γ-Linolenic Acid	14	LuTx	36	0.248353	0.224435	0.339297	0.234566	0.192669	0.273673
Dihomo-γ-Linolenic Acid	15	LuTx	31	1.34336	1.54969	1.04103	1.34004	1.52463	1.08322
Dihomo-γ-Linolenic Acid	25	LuTx	29	0.30204	0.189615	0.153653	0.237542	0.405848	0.301721
Dihomo-γ-Linolenic Acid	49	LuTx	18	0.334669	0.296759	0.134513	0.185203	0.153743	0.206386
Dihomo-γ-Linolenic Acid	64	LuTx	23	0.115284	0.183909	0.160583	0.141493	0.285188	0.0860206
Dihomo-γ-Linolenic Acid	73	LuTx	20	0.153949	0.170674	0.179438	0.120261	0.132009	0.102697
Dihomo-γ-Linolenic Acid	17	Comparison	22	0.360199	0.345644	0.203888	0.319275	0.418828	0.65944
Dihomo-γ-Linolenic Acid	20	Comparison	25	0.891027	0.689213	0.854586	1.33724	0.697675	0.568801
Dihomo-γ-Linolenic Acid	43	Comparison	33	2.68647	2.09011	3.47228	0.859068	0.625318	0.824869
Dihomo-γ-Linolenic Acid	46	Comparison	29	0.713297	0.657744	0.520093	0.544384	0.571505	0.612993
Dihomo-γ-Linolenic Acid	61	Comparison	18	0.195316	0.207424	0.156643	0.222313	0.252409	0.285592
Dihomo-γ-Linolenic Acid	68	Comparison	17	0.381014	0.255153	0.362297	0.211662	0.183288	0.347398
Dihomo-γ-Linolenic Acid	79	Comparison	13	0.358012	0.396674	0.579709	0.607082	0.511731	0.448527
Dihomo-γ-Linolenic Acid	80	Comparison	25	2.39363	1.95948	1.17995	1.84406	0.704618	0.7964
Dihomo-γ-Linolenic Acid	87	Comparison	20	0.68359	0.59481	0.608996	0.225954	0.266609	0.320627
Dihomo-γ-Linolenic Acid / isoform I	34	Aorta	11	<LLD	<LLD	<LLD	<LLD	<LLD	<LLD
Dihomo-γ-Linolenic Acid / isoform I	36	Aorta	24	0.198651	0.237175	0.155559	0.253862	0.182724	0.19407
Dihomo-γ-Linolenic Acid / isoform I	48	Aorta	17	0.116011	<LLD	0.098548	<LLD	<LLD	0.0669825
Dihomo-γ-Linolenic Acid / isoform I	81	Aorta	29	0.106708	0.0600878	0.131964	0.0574798	n.s.	0.0625286
Dihomo-γ-Linolenic Acid / isoform I	10	LuTx	25	0.11722	0.163566	0.134331	0.102052	0.123884	0.102466
Dihomo-γ-Linolenic Acid / isoform I	12	LuTx	23	0.30784	0.371863	0.379296	0.294147	0.321611	0.254623
Dihomo-γ-Linolenic Acid / isoform I	14	LuTx	36	0.167312	0.14654	0.209179	0.158252	0.133901	0.191057
Dihomo-γ-Linolenic Acid / isoform I	15	LuTx	31	0.577981	0.594121	0.44755	0.56264	0.633575	0.528052
Dihomo-γ-Linolenic Acid / isoform I	25	LuTx	29	<LLD	0.0722921	0.0591209	0.0514658	<LLD	<LLD
Dihomo-γ-Linolenic Acid / isoform I	49	LuTx	18	<LLD	<LLD	<LLD	0.0737967	0.0688803	<LLD
Dihomo-γ-Linolenic Acid / isoform I	64	LuTx	23	0.0601557	0.106147	<LLD	0.0818844	0.118421	0.0619443
Dihomo-γ-Linolenic Acid / isoform I	73	LuTx	20	0.0549925	0.064804	0.0730034	0.0479441	0.0421964	0.0349554
Dihomo-γ-Linolenic Acid / isoform I	17	Comparison	22	<LLD	0.0631814	0.0744731	0.0902164	<LLD	<LLD
Dihomo-γ-Linolenic Acid / isoform I	20	Comparison	25	0.214847	0.204568	0.245911	0.320085	0.239877	0.206892
Dihomo-γ-Linolenic Acid / isoform I	43	Comparison	33	1.40586	0.540092	0.684348	0.292531	0.328301	0.302442
Dihomo-γ-Linolenic Acid / isoform I	46	Comparison	29	<LLD	<LLD	0.0750672	<LLD	<LLD	<LLD
Dihomo-γ-Linolenic Acid / isoform I	61	Comparison	18	0.0996621	0.107277	0.090016	0.115601	0.132328	0.12062
Dihomo-γ-Linolenic Acid / isoform I	68	Comparison	17	0.195926	0.148659	0.164568	0.139194	0.134441	0.190188
Dihomo-γ-Linolenic Acid / isoform I	79	Comparison	13	<LLD	<LLD	<LLD	<LLD	<LLD	<LLD
Dihomo-γ-Linolenic Acid / isoform I	80	Comparison	25	0.392197	0.348415	0.251837	0.233681	0.191514	0.176869
Dihomo-γ-Linolenic Acid / isoform I	87	Comparison	20	0.122538	0.125421	0.119917	0.0598139	0.0954391	0.103922
Dihomo-γ-Linolenic Acid / isoform II	34	Aorta	11	1.11244	0.92423	0.988162	0.871182	0.923772	0.896103
Dihomo-γ-Linolenic Acid / isoform II	36	Aorta	24	0.689197	0.841488	0.464878	0.846894	0.664561	0.754471
Dihomo-γ-Linolenic Acid / isoform II	48	Aorta	17	0.438392	0.317661	0.305966	0.229824	0.227875	0.238578
Dihomo-γ-Linolenic Acid / isoform II	81	Aorta	29	0.416731	0.236319	0.544566	0.242298	n.s.	0.240426
Dihomo-γ-Linolenic Acid / isoform II	10	LuTx	25	0.502802	0.627149	0.487196	0.469194	0.496344	0.43969
Dihomo-γ-Linolenic Acid / isoform II	12	LuTx	23	1.14311	1.60137	1.7511	1.44095	1.28082	1.35965
Dihomo-γ-Linolenic Acid / isoform II	14	LuTx	36	0.623144	0.579331	0.67527	0.572931	0.44558	0.747848
Dihomo-γ-Linolenic Acid / isoform II	15	LuTx	31	1.42386	1.59742	1.06146	1.36576	1.60298	1.33923
Dihomo-γ-Linolenic Acid / isoform II	25	LuTx	29	0.331107	0.246171	0.173048	0.145536	0.272382	0.245149
Dihomo-γ-Linolenic Acid / isoform II	49	LuTx	18	0.439481	0.386316	0.29106	0.351977	0.362083	0.435599
Dihomo-γ-Linolenic Acid / isoform II	64	LuTx	23	0.178662	0.368828	0.310459	0.274911	0.359977	0.1611
Dihomo-γ-Linolenic Acid / isoform II	73	LuTx	20	0.158665	0.183359	0.186481	0.115129	0.119844	0.0925677
Dihomo-γ-Linolenic Acid / isoform II	17	Comparison	22	0.459821	0.424484	0.45495	0.455607	0.514272	0.59458
Dihomo-γ-Linolenic Acid / isoform II	20	Comparison	25	0.800457	0.710618	0.796206	0.994133	0.763494	0.574383
Dihomo-γ-Linolenic Acid / isoform II	43	Comparison	33	2.26723	2.44044	3.23059	1.32884	1.02288	1.26197
Dihomo-γ-Linolenic Acid / isoform II	46	Comparison	29	0.41829	0.424631	0.431267	0.481836	0.47076	0.486271
Dihomo-γ-Linolenic Acid / isoform II	61	Comparison	18	0.235141	0.270601	0.244465	0.266991	0.330904	0.333516
Dihomo-γ-Linolenic Acid / isoform II	68	Comparison	17	0.516117	0.380346	0.414641	0.328901	0.292698	0.474261
Dihomo-γ-Linolenic Acid / isoform II	79	Comparison	13	0.721432	0.822145	0.919473	1.09373	1.05833	0.94952
Dihomo-γ-Linolenic Acid / isoform II	80	Comparison	25	1.97159	1.91228	1.52885	1.64312	0.977397	0.953102
Dihomo-γ-Linolenic Acid / isoform II	87	Comparison	20	0.729979	0.697537	0.710433	0.365034	0.585387	0.773355
Docosahexaenoic Acid	34	Aorta	11	16.0532	14.4721	13.07	14.2559	13.6385	14.2909
Docosahexaenoic Acid	36	Aorta	24	19.6406	19.9237	16.3709	20.0526	19.8265	19.5545
Docosahexaenoic Acid	48	Aorta	17	24.7438	21.7869	20.6245	20.6794	20.731	20.946
Docosahexaenoic Acid	81	Aorta	29	19.9342	16.6144	20.0225	17.7449	n.s.	17.5208
Docosahexaenoic Acid	10	LuTx	25	29.6861	33.2928	34.9337	31.8407	34.3735	31.9718
Docosahexaenoic Acid	12	LuTx	23	16.0857	14.5391	16.5847	14.2712	15.7298	14.9098
Docosahexaenoic Acid	14	LuTx	36	15.9241	17.0653	17.5387	17.0417	15.5581	17.9385
Docosahexaenoic Acid	15	LuTx	31	35.8286	36.4609	24.4952	37.7066	34.6721	29.2216
Docosahexaenoic Acid	25	LuTx	29	14.3403	12.1146	8.37428	9.05865	13.315	12.1918
Docosahexaenoic Acid	49	LuTx	18	10.6532	7.15803	6.13955	7.01815	8.01446	7.69563
Docosahexaenoic Acid	64	LuTx	23	20.0546	23.5464	21.8444	19.7273	27.8112	18.932
Docosahexaenoic Acid	73	LuTx	20	16.2682	16.991	19.349	14.3512	13.4161	12.5014
Docosahexaenoic Acid	17	Comparison	22	21.1118	21.4663	21.1844	23.5883	21.3202	15.0231
Docosahexaenoic Acid	20	Comparison	25	33.8995	42.2035	39.694	45.2416	39.5664	34.6471
Docosahexaenoic Acid	43	Comparison	33	56.0494	55.4817	80.0988	39.4338	38.1426	39.0774
Docosahexaenoic Acid	46	Comparison	29	28.9088	32.4455	31.3646	34.36	33.351	31.5332
Docosahexaenoic Acid	61	Comparison	18	24.2607	22.663	22.9173	22.5523	25.8593	28.763
Docosahexaenoic Acid	68	Comparison	17	22.9025	15.2536	19.9645	17.6633	17.2934	21.253
Docosahexaenoic Acid	79	Comparison	13	7.88147	7.08781	8.25411	8.81415	11.0234	14.6908
Docosahexaenoic Acid	80	Comparison	25	48.1726	46.1226	40.2993	41.3616	31.7745	31.5191
Docosahexaenoic Acid	87	Comparison	20	46.1071	41.8436	42.4321	13.4498	24.986	24.369
Docosahexaenoic Acid / isoform I	34	Aorta	11	3.37158	3.24569	2.16899	3.06933	3.646	3.69148
Docosahexaenoic Acid / isoform I	36	Aorta	24	<LLD	<LLD	<LLD	<LLD	<LLD	<LLD
Docosahexaenoic Acid / isoform I	48	Aorta	17	11.7463	9.87685	9.23601	10.2261	10.5776	10.9769
Docosahexaenoic Acid / isoform I	81	Aorta	29	4.73175	4.75492	5.93154	4.966	n.s.	5.83089
Docosahexaenoic Acid / isoform I	10	LuTx	25	13.7832	15.623	13.0275	11.5046	11.9498	10.6326
Docosahexaenoic Acid / isoform I	12	LuTx	23	<LLD	<LLD	<LLD	<LLD	<LLD	<LLD
Docosahexaenoic Acid / isoform I	14	LuTx	36	7.0335	5.28558	7.00818	5.3882	5.41327	4.65763
Docosahexaenoic Acid / isoform I	15	LuTx	31	<LLD	<LLD	<LLD	<LLD	<LLD	<LLD
Docosahexaenoic Acid / isoform I	25	LuTx	29	7.79857	4.65851	1.75308	2.79756	3.5286	2.9489
Docosahexaenoic Acid / isoform I	49	LuTx	18	3.58794	2.3463	1.34671	1.41312	1.40826	1.90512
Docosahexaenoic Acid / isoform I	64	LuTx	23	3.27853	2.48204	2.7868	2.52894	9.48749	4.00809
Docosahexaenoic Acid / isoform I	73	LuTx	20	2.30803	1.91978	2.44154	1.30511	1.14445	0.915536
Docosahexaenoic Acid / isoform I	17	Comparison	22	14.5865	12.7251	14.8324	18.9006	13.9851	10.918
Docosahexaenoic Acid / isoform I	20	Comparison	25	5.61097	5.29558	5.68683	9.0049	4.60632	2.79012
Docosahexaenoic Acid / isoform I	43	Comparison	33	14.0039	14.3049	23.0361	5.39277	5.70791	5.25717
Docosahexaenoic Acid / isoform I	46	Comparison	29	5.34345	6.9794	7.41787	8.58096	7.85279	8.84679
Docosahexaenoic Acid / isoform I	61	Comparison	18	9.01203	8.97581	8.8611	9.10665	10.9552	4.97678
Docosahexaenoic Acid / isoform I	68	Comparison	17	8.13911	4.86444	6.43767	11.4326	12.0282	7.15701
Docosahexaenoic Acid / isoform I	79	Comparison	13	1.44363	1.00504	1.34629	1.62835	2.24255	2.78348
Docosahexaenoic Acid / isoform I	80	Comparison	25	15.5749	14.1508	10.8422	12.6129	6.73482	7.5706
Docosahexaenoic Acid / isoform I	87	Comparison	20	16.8373	13.0153	14.3529	5.27599	9.52061	9.42794
Docosapentaenoic Acid	34	Aorta	11	4.89799	4.57564	4.56958	4.1524	4.67895	3.46229
Docosapentaenoic Acid	36	Aorta	24	3.57338	2.87622	1.93843	3.86104	2.24972	3.02173
Docosapentaenoic Acid	48	Aorta	17	6.02686	5.08419	4.51472	5.40408	5.87862	6.00888
Docosapentaenoic Acid	81	Aorta	29	5.24018	4.39989	7.08508	4.77493	n.s.	5.21961
Docosapentaenoic Acid	10	LuTx	25	21.5096	23.4242	21.27	20.1265	21.8222	18.9865
Docosapentaenoic Acid	12	LuTx	23	3.52409	5.53644	4.42244	2.12918	4.02309	3.23374
Docosapentaenoic Acid	14	LuTx	36	4.44895	3.51079	5.07142	3.98913	3.18758	3.61683
Docosapentaenoic Acid	15	LuTx	31	11.0049	13.0923	6.39705	11.3716	11.8577	8.52513
Docosapentaenoic Acid	25	LuTx	29	5.30061	3.26107	1.76741	2.12069	4.25493	3.53569
Docosapentaenoic Acid	49	LuTx	18	4.88681	2.37622	1.59178	1.85539	1.87169	2.11684
Docosapentaenoic Acid	64	LuTx	23	3.23332	5.80494	4.16126	4.26021	7.20088	1.89539
Docosapentaenoic Acid	73	LuTx	20	2.04095	2.1483	2.89248	1.39575	1.32381	0.881402
Docosapentaenoic Acid	17	Comparison	22	6.55492	6.07388	6.60518	7.8811	6.97878	5.37039
Docosapentaenoic Acid	20	Comparison	25	8.95874	8.32073	9.46375	14.1088	8.74604	5.57318
Docosapentaenoic Acid	43	Comparison	33	33.7042	31.6189	50.4604	14.2845	13.6026	12.9252
Docosapentaenoic Acid	46	Comparison	29	10.8212	11.3161	10.955	11.8259	11.3923	8.35751
Docosapentaenoic Acid	61	Comparison	18	3.82497	6.4057	5.71075	5.70321	6.89381	6.44823
Docosapentaenoic Acid	68	Comparison	17	7.03923	4.98481	4.81421	4.74106	3.91447	4.33343
Docosapentaenoic Acid	79	Comparison	13	3.73635	3.48407	4.40611	5.14198	5.68149	5.90567
Docosapentaenoic Acid	80	Comparison	25	19.9818	18.3181	12.6001	15.5584	7.29488	8.39399
Docosapentaenoic Acid	87	Comparison	20	12.2738	10.7561	11.5506	3.75714	5.00267	5.45272
Docosapentaenoic Acid / isoform I	34	Aorta	11	6.51921	7.48574	4.7043	3.10169	4.23836	4.77287
Docosapentaenoic Acid / isoform I	36	Aorta	24	1.8717	1.59148	1.0228	2.02502	1.30179	1.49773
Docosapentaenoic Acid / isoform I	48	Aorta	17	2.18866	1.51492	1.37004	1.20772	1.12326	1.09237
Docosapentaenoic Acid / isoform I	81	Aorta	29	1.59713	1.0872	2.02906	1.13923	n.s.	1.24111
Docosapentaenoic Acid / isoform I	10	LuTx	25	7.01169	7.78667	6.29317	5.51311	5.52264	4.32356
Docosapentaenoic Acid / isoform I	12	LuTx	23	2.53004	3.75413	3.22358	1.72543	2.57134	2.33716
Docosapentaenoic Acid / isoform I	14	LuTx	36	2.42465	2.16983	2.62329	2.20155	1.78468	2.32903
Docosapentaenoic Acid / isoform I	15	LuTx	31	3.58475	3.69557	2.04988	3.03618	3.18695	2.82875
Docosapentaenoic Acid / isoform I	25	LuTx	29	1.83962	1.12686	0.983006	1.11871	3.00086	2.26564
Docosapentaenoic Acid / isoform I	49	LuTx	18	1.42933	0.894281	0.596086	0.731123	0.683521	0.833398
Docosapentaenoic Acid / isoform I	64	LuTx	23	0.654029	1.09316	0.914368	0.806004	1.27969	0.477135
Docosapentaenoic Acid / isoform I	73	LuTx	20	0.778442	0.837605	0.914071	0.641839	0.667018	0.567876
Docosapentaenoic Acid / isoform I	17	Comparison	22	5.12352	3.50613	2.43719	2.47304	2.57498	4.80755
Docosapentaenoic Acid / isoform I	20	Comparison	25	4.67713	3.92433	4.21105	6.15191	4.03332	3.20779
Docosapentaenoic Acid / isoform I	43	Comparison	33	11.5146	11.501	18.1237	5.67553	5.10294	5.41057
Docosapentaenoic Acid / isoform I	46	Comparison	29	5.53451	5.34762	3.96177	3.9334	4.66961	4.78199
Docosapentaenoic Acid / isoform I	61	Comparison	18	2.21686	2.2702	1.85325	2.23613	2.75688	2.41275
Docosapentaenoic Acid / isoform I	68	Comparison	17	2.27061	1.3697	2.2515	1.80685	1.60806	2.00961
Docosapentaenoic Acid / isoform I	79	Comparison	13	2.53804	2.36161	2.92587	3.26782	3.30795	3.00451
Docosapentaenoic Acid / isoform I	80	Comparison	25	8.06042	7.45203	5.15823	5.86198	3.17977	3.30581
Docosapentaenoic Acid / isoform I	87	Comparison	20	5.70175	5.20749	5.579	1.33881	1.99325	2.06447
Eicosapentaenoic Acid	34	Aorta	11	5.29518	5.6835	5.09615	5.82314	5.03949	4.70281
Eicosapentaenoic Acid	36	Aorta	24	7.16664	6.50975	6.97535	6.60788	6.75881	7.11332
Eicosapentaenoic Acid	48	Aorta	17	7.74311	7.31332	6.2404	7.31624	8.13476	7.61805
Eicosapentaenoic Acid	81	Aorta	29	6.64557	5.39934	7.4603	5.72628	n.s.	5.76294
Eicosapentaenoic Acid	10	LuTx	25	7.56245	10.1412	11.6324	15.2591	18.8903	17.9381
Eicosapentaenoic Acid	12	LuTx	23	3.15874	2.955	3.08292	2.91599	3.20916	3.33948
Eicosapentaenoic Acid	14	LuTx	36	4.18035	3.93625	3.95788	4.05554	4.14	3.94175
Eicosapentaenoic Acid	15	LuTx	31	27.4099	31.6405	24.8646	32.3112	34.7285	25.2142
Eicosapentaenoic Acid	25	LuTx	29	13.4365	12.0831	6.2102	11.9192	13.3948	12.1781
Eicosapentaenoic Acid	49	LuTx	18	6.25713	5.41008	3.89349	3.57058	5.00207	5.05174
Eicosapentaenoic Acid	64	LuTx	23	6.0682	7.99591	7.89161	7.21987	8.43161	6.58417
Eicosapentaenoic Acid	73	LuTx	20	11.5443	12.0583	13.6945	9.88001	9.43672	7.76949
Eicosapentaenoic Acid	17	Comparison	22	16.9923	18.7741	14.7844	14.0708	17.9831	18.8365
Eicosapentaenoic Acid	20	Comparison	25	14.6427	14.3949	17.0457	23.0853	15.2068	13.5389
Eicosapentaenoic Acid	43	Comparison	33	9.54136	10.0149	14.4607	5.71669	6.00994	5.87739
Eicosapentaenoic Acid	46	Comparison	29	26.8079	28.2359	27.3925	26.8993	26.5491	28.2711
Eicosapentaenoic Acid	61	Comparison	18	16.5383	15.6336	14.3981	15.9157	16.5669	17.6184
Eicosapentaenoic Acid	68	Comparison	17	4.10643	3.15572	3.84946	3.24599	3.38078	4.03882
Eicosapentaenoic Acid	79	Comparison	13	1.92265	1.8087	2.21274	2.18522	5.46953	10.8422
Eicosapentaenoic Acid	80	Comparison	25	20.333	20.0655	18.1758	18.9184	12.1995	12.6905
Eicosapentaenoic Acid	87	Comparison	20	9.69686	9.062	9.36271	3.08787	6.69863	7.07673
γ-Linolenic Acid	34	Aorta	11	<LLD	<LLD	<LLD	<LLD	<LLD	<LLD
γ-Linolenic Acid	36	Aorta	24	<LLD	<LLD	<LLD	<LLD	<LLD	<LLD
γ-Linolenic Acid	48	Aorta	17	1.04269	0.683462	0.578573	0.589804	0.57737	0.457613
γ-Linolenic Acid	81	Aorta	29	0.0915277	0.149122	0.334386	0.140238	n.s.	0.22454
γ-Linolenic Acid	10	LuTx	25	1.40122	1.27865	0.726322	0.503454	0.615738	0.508504
γ-Linolenic Acid	12	LuTx	23	<LLD	<LLD	<LLD	<LLD	<LLD	<LLD
γ-Linolenic Acid	14	LuTx	36	0.248387	0.166441	0.282631	0.160697	0.17299	0.10915
γ-Linolenic Acid	15	LuTx	31	<LLD	<LLD	<LLD	<LLD	<LLD	<LLD
γ-Linolenic Acid	25	LuTx	29	0.427407	0.244512	0.0635521	0.128404	0.0968438	0.0794321
γ-Linolenic Acid	49	LuTx	18	0.629736	0.644596	0.236083	0.206391	0.169654	0.24801
γ-Linolenic Acid	64	LuTx	23	0.117109	<LLD	0.164699	0.176369	0.572274	0.164571
γ-Linolenic Acid	73	LuTx	20	0.110049	0.108306	0.113434	0.0499796	0.0750386	0.0422937
γ-Linolenic Acid	17	Comparison	22	0.226972	0.20077	0.287876	0.377817	0.26851	0.423661
γ-Linolenic Acid	20	Comparison	25	0.242045	0.196063	0.272402	0.389714	0.223421	0.537849
γ-Linolenic Acid	43	Comparison	33	1.78526	1.59237	2.42868	0.619246	0.554264	0.611143
γ-Linolenic Acid	46	Comparison	29	<LLD	<LLD	0.235835	0.180459	0.209042	0.237127
γ-Linolenic Acid	61	Comparison	18	0.213805	0.240305	0.212857	0.230608	0.274926	0.218166
γ-Linolenic Acid	68	Comparison	17	0.322735	0.285769	0.242744	0.244935	0.259918	0.279346
γ-Linolenic Acid	79	Comparison	13	0.0826634	0.0715744	0.0805325	0.0885017	0.0945067	0.0991736
γ-Linolenic Acid	80	Comparison	25	0.696865	0.661795	0.507159	0.760131	0.247941	0.126386
γ-Linolenic Acid	87	Comparison	20	1.34987	1.49117	1.43305	0.23121	0.414365	0.424527
Linoleic acid	34	Aorta	11	26.3687	33.809	54.662	42.9728	53.9192	51.562
Linoleic acid	36	Aorta	24	34.6335	42.0322	32.8199	39.6347	33.9895	42.0181
Linoleic acid	48	Aorta	17	29.4278	25.8508	22.9355	23.9324	26.6957	27.3833
Linoleic acid	81	Aorta	29	36.8799	31.2818	55.8368	35.3814	n.s.	36.8694
Linoleic acid	10	LuTx	25	138.988	137.443	116.309	100.037	111.782	104.803
Linoleic acid	12	LuTx	23	72.3504	78.0197	83.6209	74.905	77.7349	83.7116
Linoleic acid	14	LuTx	36	28.1602	20.2653	31.0939	22.036	20.3618	22.3343
Linoleic acid	15	LuTx	31	101.803	123.554	118.918	123.86	127.694	100.111
Linoleic acid	25	LuTx	29	23.2302	19.7628	10.8836	14.7539	16.0588	12.9714
Linoleic acid	49	LuTx	18	23.3668	17.2821	9.52326	8.49796	8.12138	10.6194
Linoleic acid	64	LuTx	23	33.9166	40.0796	30.9737	27.5554	59.0021	19.2806
Linoleic acid	73	LuTx	20	13.219	17.0244	18.3515	8.72106	9.63223	4.47539
Linoleic acid	17	Comparison	22	13.3228	11.5433	15.0059	17.2966	13.3927	19.8966
Linoleic acid	20	Comparison	25	64.7421	51.893	68.5609	92.3506	55.8081	43.1252
Linoleic acid	43	Comparison	33	120.732	119.39	164.228	72.0436	55.1911	62.2634
Linoleic acid	46	Comparison	29	32.6164	31.2943	36.388	38.9602	36.5487	40.6828
Linoleic acid	61	Comparison	18	30.7947	34.4984	31.6477	35.0609	41.427	41.9291
Linoleic acid	68	Comparison	17	31.378	28.7122	25.3501	20.4858	21.4982	36.7653
Linoleic acid	79	Comparison	13	25.6795	23.7961	28.4127	30.697	32.7127	38.3116
Linoleic acid	80	Comparison	25	59.4981	57.3901	44.5639	52.7245	27.4694	31.2872
Linoleic acid	87	Comparison	20	39.2244	34.1567	36.9216	15.4925	25.6556	31.5482
Linolenic Acid	34	Aorta	11	0.620691	0.996015	0.890429	1.53562	1.56469	1.51131
Linolenic Acid	36	Aorta	24	4.35956	4.37465	4.37986	4.18394	4.22792	4.95508
Linolenic Acid	48	Aorta	17	7.61321	5.60497	4.94108	5.33272	4.94348	4.10134
Linolenic Acid	81	Aorta	29	2.34329	1.79474	3.8962	1.92984	n.s.	2.62351
Linolenic Acid	10	LuTx	25	23.6894	19.9227	13.1176	10.9637	14.3359	11.6388
Linolenic Acid	12	LuTx	23	5.85449	5.45094	5.58104	5.41709	6.19369	6.9529
Linolenic Acid	14	LuTx	36	0.921723	0.593213	0.903157	0.593149	0.629403	0.441851
Linolenic Acid	15	LuTx	31	13.8258	16.5951	18.0431	22.1677	21.3271	12.7738
Linolenic Acid	25	LuTx	29	2.18452	1.50015	0.514148	1.19919	0.840345	0.851346
Linolenic Acid	49	LuTx	18	0.894534	1.97172	1.10839	1.19986	1.05107	1.1552
Linolenic Acid	64	LuTx	23	3.41691	4.06377	2.70976	2.84262	5.02976	1.45825
Linolenic Acid	73	LuTx	20	0.597174	0.519382	0.501158	0.306803	0.284363	0.178804
Linolenic Acid	17	Comparison	22	2.36117	2.20118	2.62707	3.84704	2.41768	3.15705
Linolenic Acid	20	Comparison	25	2.58021	1.7508	2.48708	4.26864	1.74292	1.41236
Linolenic Acid	43	Comparison	33	11.9277	10.8258	17.3123	5.15579	5.26773	4.29892
Linolenic Acid	46	Comparison	29	2.70673	2.54934	2.79443	3.2175	2.84195	3.31766
Linolenic Acid	61	Comparison	18	0.968844	1.05441	0.978898	1.16077	1.15005	1.42302
Linolenic Acid	68	Comparison	17	1.55819	1.08442	1.16012	0.905044	1.1075	1.61863
Linolenic Acid	79	Comparison	13	0.338762	0.207027	0.208605	0.185693	0.473617	0.862214
Linolenic Acid	80	Comparison	25	3.7192	3.24543	2.92824	4.05311	1.51109	1.92279
Linolenic Acid	87	Comparison	20	3.40013	3.09889	2.94592	0.782268	1.40442	1.82344
Palmitic Acid	34	Aorta	11	0.82897	1.89333	3.28847	0.475411	0.550534	0.536119
Palmitic Acid	36	Aorta	24	15.5739	21.6331	10.3842	23.1544	8.51984	17.0737
Palmitic Acid	48	Aorta	17	2.47275	1.56977	1.84316	0.940522	0.902245	0.47946
Palmitic Acid	81	Aorta	29	3.46747	2.54077	9.72387	2.63162	n.s.	2.7804
Palmitic Acid	10	LuTx	25	15.332	18.413	10.8903	11.954	13.2339	6.36331
Palmitic Acid	12	LuTx	23	6.56794	16.8128	16.6647	14.786	10.0398	12.8927
Palmitic Acid	14	LuTx	36	3.64946	2.05715	4.59074	2.02585	1.22017	2.805
Palmitic Acid	15	LuTx	31	19.8616	10.7495	3.26277	14.1947	5.8224	7.0426
Palmitic Acid	25	LuTx	29	2.30599	0.2338	0.573261	0.472901	2.18723	1.84872
Palmitic Acid	49	LuTx	18	0.769275	0.371815	0.780222	1.05877	0.654313	0.47865
Palmitic Acid	64	LuTx	23	2.71313	1.0032	0.697668	0.955613	3.37033	2.05432
Palmitic Acid	73	LuTx	20	2.45169	4.55844	3.98799	1.10059	2.45476	0.527029
Palmitic Acid	17	Comparison	22	0.523442	0.976636	0.799818	1.51047	0.780559	3.67124
Palmitic Acid	20	Comparison	25	15.8596	11.9763	16.2168	17.6556	12.0486	9.93694
Palmitic Acid	43	Comparison	33	14.8573	21.6259	19.3081	22.0232	1.88537	21.4997
Palmitic Acid	46	Comparison	29	0.47002	0.309698	0.635985	0.302877	0.274168	0.975058
Palmitic Acid	61	Comparison	18	0.769348	0.777571	0.273673	1.021	1.22838	1.63485
Palmitic Acid	68	Comparison	17	0.268409	0.293605	0.494145	0.241608	0.255184	0.259181
Palmitic Acid	79	Comparison	13	4.2828	4.92455	4.52111	8.02095	15.4202	12.1407
Palmitic Acid	80	Comparison	25	12.0141	14.5826	1.85024	3.59836	1.39727	1.32839
Palmitic Acid	87	Comparison	20	2.73314	3.71694	2.5613	0.645472	4.69702	4.05041
Stearidonic Acid	34	Aorta	11	0.0877231	0.0972201	0.0669523	0.176348	0.167089	0.125009
Stearidonic Acid	36	Aorta	24	0.706482	0.636699	0.732739	0.637193	0.69376	0.680589
Stearidonic Acid	48	Aorta	17	0.486907	0.391513	0.365826	0.314562	0.291441	0.260713
Stearidonic Acid	81	Aorta	29	0.274737	0.199948	0.417722	0.22631	n.s.	0.264316
Stearidonic Acid	10	LuTx	25	1.10636	1.29033	1.56731	1.8986	2.32154	2.27946
Stearidonic Acid	12	LuTx	23	0.486287	0.450344	0.470679	0.43726	0.487737	0.526116
Stearidonic Acid	14	LuTx	36	0.14993	0.103302	0.110264	0.0946411	0.127052	0.0820758
Stearidonic Acid	15	LuTx	31	3.5341	5.44302	4.277	4.76774	4.93643	3.63617
Stearidonic Acid	25	LuTx	29	0.79511	0.663134	0.280865	0.452613	0.446101	0.398364
Stearidonic Acid	49	LuTx	18	0.241104	0.212229	0.155568	0.111363	0.172894	0.21543
Stearidonic Acid	64	LuTx	23	0.16312	0.202593	0.238729	0.247747	0.368897	0.253317
Stearidonic Acid	73	LuTx	20	0.303379	0.302939	0.366653	0.229933	0.181515	0.157378
Stearidonic Acid	17	Comparison	22	1.98377	0.560968	1.92012	2.46482	2.0064	2.18627
Stearidonic Acid	20	Comparison	25	0.85297	0.64212	0.740296	1.14964	0.651049	0.755019
Stearidonic Acid	43	Comparison	33	0.162929	0.141887	0.23677	0.09333	0.110658	0.0968107
Stearidonic Acid	46	Comparison	29	1.17328	1.1955	1.36485	1.43893	1.34404	1.39578
Stearidonic Acid	61	Comparison	18	0.704802	0.755721	0.750027	0.767578	0.845815	0.819575
Stearidonic Acid	68	Comparison	17	0.31876	0.393201	0.166424	0.155912	0.17475	0.238436
Stearidonic Acid	79	Comparison	13	<LLD	<LLD	<LLD	<LLD	0.723551	1.61394
Stearidonic Acid	80	Comparison	25	0.53872	0.551124	0.557881	0.586659	0.291811	0.295236
Stearidonic Acid	87	Comparison	20	0.453812	0.462623	0.493749	0.11586	0.305144	0.352431
Stearidonic Acid / isoform I	34	Aorta	11	0.789427	0.694484	0.481865	0.793739	0.811024	0.756712
Stearidonic Acid / isoform I	36	Aorta	24	0.389838	0.345034	0.382195	0.353754	0.368922	0.403406
Stearidonic Acid / isoform I	48	Aorta	17	0.401358	0.386754	0.340662	0.359316	0.372675	0.408552
Stearidonic Acid / isoform I	81	Aorta	29	0.422288	0.366568	0.440966	0.420593	n.s.	0.400944
Stearidonic Acid / isoform I	10	LuTx	25	0.972012	1.21677	0.931677	0.856121	1.03676	0.937795
Stearidonic Acid / isoform I	12	LuTx	23	1.02349	1.00991	0.994487	0.986513	1.02145	1.1365
Stearidonic Acid / isoform I	14	LuTx	36	0.275536	0.245421	0.252877	0.245834	0.275247	0.217093
Stearidonic Acid / isoform I	15	LuTx	31	0.621424	0.8797	0.662485	0.719179	0.719627	0.628107
Stearidonic Acid / isoform I	25	LuTx	29	0.204223	0.170924	0.0756836	0.11885	0.115868	0.085557
Stearidonic Acid / isoform I	49	LuTx	18	0.217539	0.176038	0.161675	0.119039	0.171832	0.195162
Stearidonic Acid / isoform I	64	LuTx	23	0.247598	0.314088	0.29566	0.275058	0.282526	0.222005
Stearidonic Acid / isoform I	73	LuTx	20	0.16039	0.17597	0.16702	0.114175	0.102287	0.0838909
Stearidonic Acid / isoform I	17	Comparison	22	0.413681	0.367476	0.393722	0.450846	0.411862	0.555314
Stearidonic Acid / isoform I	20	Comparison	25	0.477903	0.388961	0.479474	0.602173	0.398696	0.331293
Stearidonic Acid / isoform I	43	Comparison	33	1.15347	1.18287	1.61899	0.931663	1.00295	0.992775
Stearidonic Acid / isoform I	46	Comparison	29	0.629999	0.585352	0.626883	0.738075	0.723621	0.764672
Stearidonic Acid / isoform I	61	Comparison	18	0.411446	0.465981	0.439592	0.480272	0.516937	0.531804
Stearidonic Acid / isoform I	68	Comparison	17	0.729408	0.647523	0.651117	0.522499	0.549048	0.709514
Stearidonic Acid / isoform I	79	Comparison	13	0.617908	0.476991	0.494942	0.541923	0.511939	0.600045
Stearidonic Acid / isoform I	80	Comparison	25	0.920504	0.872235	0.839244	0.826953	0.594728	0.585005
Stearidonic Acid / isoform I	87	Comparison	20	1.26974	1.16042	1.13285	0.494082	1.08158	1.11167
313_10.75	34	Aorta	11	21.1265	19.6207	15.4597	15.6107	15.6113	16.2769
313_10.75	36	Aorta	24	5.70539	5.71171	5.53734	5.66348	5.42577	5.10742
313_10.75	48	Aorta	17	13.131	13.1954	15.2323	15.7454	15.6324	18.2434
313_10.75	81	Aorta	29	34.6722	50.9766	32.9854	50.4252	n.s.	40.3425
313_10.75	10	LuTx	25	53.0743	61.7939	65.2252	65.5547	74.5147	75.5222
313_10.75	12	LuTx	23	13.6164	15.4057	14.4488	15.374	13.7219	17.2307
313_10.75	14	LuTx	36	2.51441	2.621	2.54476	2.58305	2.82167	1.91986
313_10.75	15	LuTx	31	18.0473	21.0643	11.4487	19.2089	19.6832	23.6914
313_10.75	25	LuTx	29	2.32157	2.26285	1.08056	1.64143	1.66173	1.3145
313_10.75	49	LuTx	18	3.59514	4.06517	3.7787	3.08029	3.01364	2.58587
313_10.75	64	LuTx	23	16.947	9.16805	8.60761	8.44198	13.7454	16.0798
313_10.75	73	LuTx	20	18.3106	19.1249	17.86	20.1926	16.66	12.6674
313_10.75	17	Comparison	22	16.4363	15.0431	16.1817	18.5896	18.7277	24.2518
313_10.75	20	Comparison	25	10.5408	8.3763	8.4585	9.91379	7.96609	7.93715
313_10.75	43	Comparison	33	30.8325	31.1876	16.589	27.2697	29.0659	28.3842
313_10.75	46	Comparison	29	26.6647	25.9644	23.6497	28.0582	30.8747	28.917
313_10.75	61	Comparison	18	9.68111	9.25674	8.72231	9.16719	11.0466	10.4803
313_10.75	68	Comparison	17	24.1068	24.0232	21.154	21.1087	22.2454	19.5517
313_10.75	79	Comparison	13	45.1728	49.2164	52.2526	52.8593	50.3962	55.4105
313_10.75	80	Comparison	25	15.1508	15.9629	14.445	12.0223	14.5904	13.0103
313_10.75	87	Comparison	20	46.6642	46.7465	46.9474	24.2468	56.0998	57.4267
313_12.47	34	Aorta	11	2.06453	2.14468	1.81813	1.61239	1.52954	1.53356
313_12.47	36	Aorta	24	0.550731	0.530645	0.562626	0.548511	0.536194	0.580313
313_12.47	48	Aorta	17	0.724621	0.862363	0.919387	0.877983	0.87218	1.00425
313_12.47	81	Aorta	29	2.14155	2.26889	1.92314	2.28928	n.s.	2.00329
313_12.47	10	LuTx	25	1.54509	2.00237	1.64265	1.29052	1.55272	1.63418
313_12.47	12	LuTx	23	1.4302	1.40343	1.37047	1.37294	1.38224	1.61025
313_12.47	14	LuTx	36	0.9201	0.981563	1.0274	0.975409	1.21119	1.02633
313_12.47	15	LuTx	31	1.93219	2.4004	2.04535	2.36415	2.41021	2.25627
313_12.47	25	LuTx	29	2.79034	2.53592	1.82105	3.22243	3.656	3.42057
313_12.47	49	LuTx	18	1.1025	1.23248	1.03858	1.09725	1.22098	1.20284
313_12.47	64	LuTx	23	0.762823	0.852192	0.820924	0.816658	1.3084	0.83256
313_12.47	73	LuTx	20	3.00797	3.28462	3.27244	2.88809	2.88153	2.60935
313_12.47	17	Comparison	22	1.55395	1.51616	1.47509	1.60817	1.63651	2.30006
313_12.47	20	Comparison	25	2.90264	2.52523	2.69041	3.06826	2.48508	2.45856
313_12.47	43	Comparison	33	0.940173	1.01752	1.4204	0.727717	0.788277	0.878176
313_12.47	46	Comparison	29	2.89819	3.07848	3.1655	3.14716	3.25441	3.32585
313_12.47	61	Comparison	18	1.05802	1.03509	1.03429	1.02925	1.11573	1.1397
313_12.47	68	Comparison	17	4.09336	4.17181	4.24365	3.72077	3.23683	3.6524
313_12.47	79	Comparison	13	0.874299	0.990186	1.22615	1.12199	1.02953	1.07404
313_12.47	80	Comparison	25	0.67815	0.693417	0.579827	0.60197	0.527893	0.528008
313_12.47	87	Comparison	20	3.13707	2.96122	2.91406	1.27185	2.5211	2.41044
313_8.24	34	Aorta	11	1.95587	2.35797	1.899	2.02434	2.31433	1.89066
313_8.24	36	Aorta	24	0.659271	0.722571	0.734888	0.651496	0.609931	0.605037
313_8.24	48	Aorta	17	2.40946	1.1856	1.39404	0.724582	0.641142	0.545838
313_8.24	81	Aorta	29	1.25934	1.30248	1.95517	1.46896	n.s.	2.02115
313_8.24	10	LuTx	25	4.17138	4.19329	4.29727	3.36571	2.98729	2.77444
313_8.24	12	LuTx	23	1.28613	1.20491	1.11636	1.24739	1.43728	1.23999
313_8.24	14	LuTx	36	0.327794	0.225739	0.213295	0.212642	0.308014	0.215395
313_8.24	15	LuTx	31	1.32701	0.84828	0.606162	0.849583	0.777998	0.681131
313_8.24	25	LuTx	29	0.959348	0.783828	0.343075	0.709576	0.913631	0.819241
313_8.24	49	LuTx	18	0.955899	0.811198	0.670696	0.488789	0.522386	0.507759
313_8.24	64	LuTx	23	2.81103	1.30544	1.18976	1.24508	2.76106	2.63233
313_8.24	73	LuTx	20	2.66189	2.56944	2.39104	2.45563	2.3781	2.23479
313_8.24	17	Comparison	22	0.834635	0.91789	<LLD	<LLD	0.870958	<LLD
313_8.24	20	Comparison	25	0.678622	0.559577	0.530948	0.737933	0.604807	0.550044
313_8.24	43	Comparison	33	0.812794	1.19871	1.30319	0.796923	1.01041	0.766986
313_8.24	46	Comparison	29	0.721039	0.773539	0.822614	0.817189	0.839726	0.826636
313_8.24	61	Comparison	18	0.724228	0.652349	0.595518	0.619167	0.642723	0.683778
313_8.24	68	Comparison	17	1.02979	1.06042	0.912524	1.00168	1.03578	1.11422
313_8.24	79	Comparison	13	1.34311	1.87348	1.94118	1.04892	1.91584	1.32131
313_8.24	80	Comparison	25	1.25674	1.21829	1.03964	0.703153	1.0882	0.865496
313_8.24	87	Comparison	20	2.14845	2.4407	2.28666	0.842144	2.13325	2.03929
317_10.65	34	Aorta	11	<LLD	<LLD	<LLD	<LLD	<LLD	<LLD
317_10.65	36	Aorta	24	0.692614	0.34976	0.402147	0.343582	0.685771	0.494636
317_10.65	48	Aorta	17	2.63366	2.60628	2.67904	2.71065	2.85189	2.63393
317_10.65	81	Aorta	29	0.654924	0.903938	0.66442	0.83241	n.s.	0.990308
317_10.65	10	LuTx	25	2.82794	3.94656	4.13692	3.98841	4.1329	4.04111
317_10.65	12	LuTx	23	0.447138	0.403638	0.445208	0.472974	0.456568	0.423788
317_10.65	14	LuTx	36	<LLD	<LLD	<LLD	<LLD	<LLD	<LLD
317_10.65	15	LuTx	31	0.664163	0.711078	0.574487	0.725936	0.81691	0.544237
317_10.65	25	LuTx	29	0.178976	0.141107	<LLD	<LLD	<LLD	<LLD
317_10.65	49	LuTx	18	<LLD	<LLD	<LLD	<LLD	<LLD	<LLD
317_10.65	64	LuTx	23	0.219167	<LLD	<LLD	<LLD	0.206367	0.272589
317_10.65	73	LuTx	20	0.184355	0.316273	0.223643	0.150844	0.112383	0.112085
317_10.65	17	Comparison	22	0.816886	0.756512	1.37099	1.1911	0.86155	0.908469
317_10.65	20	Comparison	25	0.604203	0.482665	0.530808	0.644333	0.520172	1.28803
317_10.65	43	Comparison	33	0.741839	0.798864	0.997528	0.543232	0.656216	0.684717
317_10.65	46	Comparison	29	1.05192	1.49458	1.03525	1.23841	1.42412	1.08054
317_10.65	61	Comparison	18	0.46788	<LLD	0.0774854	<LLD	0.381985	<LLD
317_10.65	68	Comparison	17	1.1174	0.897878	0.797864	1.38272	0.834893	0.84752
317_10.65	79	Comparison	13	0.438396	0.669982	0.637078	0.401022	0.356038	0.448324
317_10.65	80	Comparison	25	0.990827	0.99699	0.934338	0.754314	0.744032	0.573814
317_10.65	87	Comparison	20	1.00524	2.44741	1.42099	0.558249	0.963378	1.21223
319_10.31	34	Aorta	11	<LLD	<LLD	<LLD	<LLD	<LLD	<LLD
319_10.31	36	Aorta	24	0.153122	0.13347	0.160558	0.142363	0.161589	0.145246
319_10.31	48	Aorta	17	0.597383	0.505092	0.52508	0.515196	0.477787	0.522394
319_10.31	81	Aorta	29	0.320957	0.295346	0.340402	0.380456	n.s.	0.358792
319_10.31	10	LuTx	25	0.727279	0.733118	0.560632	0.512475	0.573357	0.621465
319_10.31	12	LuTx	23	<LLD	<LLD	<LLD	<LLD	<LLD	<LLD
319_10.31	14	LuTx	36	0.124009	0.141123	<LLD	0.148049	0.15846	<LLD
319_10.31	15	LuTx	31	0.226736	0.242288	0.279942	0.314569	0.278958	0.188702
319_10.31	25	LuTx	29	0.180226	0.177353	0.0669518	0.116458	0.135366	0.125139
319_10.31	49	LuTx	18	0.265558	0.232849	0.182387	0.199838	0.239823	0.223272
319_10.31	64	LuTx	23	0.168933	0.155697	0.152064	0.206415	0.256831	0.242302
319_10.31	73	LuTx	20	0.339652	0.322378	0.294072	0.201758	0.147036	0.162169
319_10.31	17	Comparison	22	0.30836	0.281111	0.360088	0.398319	0.333823	0.305475
319_10.31	20	Comparison	25	<LLD	0.215046	0.226572	0.239418	0.211032	0.225309
319_10.31	43	Comparison	33	0.2706	0.27267	0.344611	0.142348	0.207582	0.244506
319_10.31	46	Comparison	29	0.16977	0.173335	0.176675	0.188491	0.164544	0.180584
319_10.31	61	Comparison	18	0.215893	0.202303	0.213748	0.210213	0.214543	0.213452
319_10.31	68	Comparison	17	0.691467	0.750529	0.611082	0.528398	0.578186	0.597506
319_10.31	79	Comparison	13	<LLD	<LLD	<LLD	<LLD	<LLD	<LLD
319_10.31	80	Comparison	25	0.335643	0.335886	0.383644	0.389967	0.232903	0.275709
319_10.31	87	Comparison	20	0.864063	0.832184	0.825333	0.259534	0.574184	0.472472
333_9.2	34	Aorta	11	7.72879	9.09525	5.28521	7.79784	7.69791	7.28095
333_9.2	36	Aorta	24	3.60712	3.47998	3.81736	3.39308	3.50624	4.09056
333_9.2	48	Aorta	17	13.3771	12.0399	12.4195	11.7781	11.3796	10.7083
333_9.2	81	Aorta	29	10.4216	9.36651	10.5503	9.73584	n.s.	8.45436
333_9.2	10	LuTx	25	44.9146	43.5021	45.9055	41.5136	47.5644	45.6632
333_9.2	12	LuTx	23	30.5687	28.3647	29.0878	28.7432	31.4701	31.9642
333_9.2	14	LuTx	36	1.4419	1.41074	1.35761	1.42465	1.45401	0.953578
333_9.2	15	LuTx	31	12.0768	14.1177	6.77719	11.2426	11.5685	12.1901
333_9.2	25	LuTx	29	2.43252	2.36548	0.7742	1.87573	2.29584	2.35062
333_9.2	49	LuTx	18	5.36245	5.19316	5.02324	4.04934	4.46709	4.02857
333_9.2	64	LuTx	23	11.7758	7.00756	7.13652	7.6347	11.6656	10.8641
333_9.2	73	LuTx	20	12.1188	10.006	10.0049	10.6267	9.81678	9.3279
333_9.2	17	Comparison	22	18.3908	16.9796	19.3941	24.3927	20.6863	25.064
333_9.2	20	Comparison	25	6.84929	5.6637	5.71735	6.41617	4.7385	5.02408
333_9.2	43	Comparison	33	7.42263	6.56909	3.57506	6.73391	6.63044	6.94519
333_9.2	46	Comparison	29	12.437	11.9458	11.2528	13.6295	13.2036	12.2899
333_9.2	61	Comparison	18	7.86509	8.09255	7.57185	7.87958	8.184	7.68974
333_9.2	68	Comparison	17	6.75943	6.56153	5.94833	6.25681	5.67339	6.0496
333_9.2	79	Comparison	13	25.1649	21.9249	25.2466	23.6676	31.2827	33.3872
333_9.2	80	Comparison	25	18.5429	19.3198	16.6752	14.1487	13.9934	12.8075
333_9.2	87	Comparison	20	21.9905	23.8202	21.5539	9.25255	17.9162	18.4259
335_6.88	34	Aorta	11	<LLD	<LLD	<LLD	<LLD	<LLD	<LLD
335_6.88	36	Aorta	24	<LLD	<LLD	<LLD	<LLD	<LLD	<LLD
335_6.88	48	Aorta	17	0.0582615	0.0768234	0.0697952	0.0643296	0.0516186	0.057216
335_6.88	81	Aorta	29	0.185005	0.167819	0.191756	0.175402	n.s.	0.146519
335_6.88	10	LuTx	25	0.189608	0.180136	0.189742	0.156209	0.171592	0.138188
335_6.88	12	LuTx	23	0.218008	0.21129	0.213859	0.200846	0.20146	0.20995
335_6.88	14	LuTx	36	<LLD	<LLD	<LLD	0.0236591	<LLD	<LLD
335_6.88	15	LuTx	31	0.17379	0.17497	0.141608	0.168105	0.154165	0.155108
335_6.88	25	LuTx	29	<LLD	<LLD	<LLD	<LLD	<LLD	<LLD
335_6.88	49	LuTx	18	0.0450415	0.0311343	0.0355849	0.0297554	0.0277046	<LLD
335_6.88	64	LuTx	23	<LLD	0.069554	0.0637703	0.0766651	<LLD	<LLD
335_6.88	73	LuTx	20	0.101062	0.0948925	0.0875888	0.0901763	0.0779875	0.0694877
335_6.88	17	Comparison	22	0.0365799	0.0292176	<LLD	0.0455206	0.0440132	0.0433004
335_6.88	20	Comparison	25	<LLD	<LLD	<LLD	<LLD	<LLD	<LLD
335_6.88	43	Comparison	33	<LLD	<LLD	<LLD	<LLD	<LLD	<LLD
335_6.88	46	Comparison	29	0.0518226	0.0746472	0.0698445	0.0724424	0.0748861	0.0677755
335_6.88	61	Comparison	18	<LLD	<LLD	<LLD	<LLD	<LLD	<LLD
335_6.88	68	Comparison	17	0.0660345	0.0904416	0.0714089	0.0656431	0.0619556	0.0660555
335_6.88	79	Comparison	13	0.109348	0.153124	0.15317	0.122775	0.112947	0.118952
335_6.88	80	Comparison	25	0.248065	0.273419	0.249078	0.227805	0.240441	0.222502
335_6.88	87	Comparison	20	0.105092	0.122145	0.118119	0.100046	0.166759	0.148878
335_7.02	34	Aorta	11	0.682682	0.718967	0.46703	0.678227	0.609246	0.563541
335_7.02	36	Aorta	24	1.54956	1.39829	1.65387	1.41932	1.56636	1.64463
335_7.02	48	Aorta	17	0.590864	0.670461	0.610398	0.638169	0.54534	0.548612
335_7.02	81	Aorta	29	0.895673	0.847541	0.975746	0.953112	n.s.	0.885228
335_7.02	10	LuTx	25	0.484796	0.393283	0.338927	0.335898	0.352423	0.410036
335_7.02	12	LuTx	23	0.780485	0.7346	0.711957	0.733279	0.770747	0.759982
335_7.02	14	LuTx	36	0.212568	0.216398	0.232628	0.216606	0.214594	0.215101
335_7.02	15	LuTx	31	0.203925	0.234088	0.179345	0.239075	0.293893	0.212464
335_7.02	25	LuTx	29	2.2842	1.91859	0.764245	1.77204	2.22836	2.19494
335_7.02	49	LuTx	18	0.452448	0.47107	0.514108	0.472393	0.456328	0.462208
335_7.02	64	LuTx	23	1.29377	0.996161	0.999422	1.0882	1.06349	1.06497
335_7.02	73	LuTx	20	0.529874	0.365728	0.385888	0.45754	0.58114	0.391867
335_7.02	17	Comparison	22	0.287726	0.2331	0.338587	0.39455	0.320109	0.33734
335_7.02	20	Comparison	25	9.99319	8.29963	9.09715	10.3129	8.54114	8.473
335_7.02	43	Comparison	33	0.565407	0.541671	0.330012	0.569116	0.66918	0.632745
335_7.02	46	Comparison	29	0.185151	0.264259	0.232193	0.282504	0.26209	0.234128
335_7.02	61	Comparison	18	0.940898	0.923051	0.8534	0.880371	0.862328	0.835306
335_7.02	68	Comparison	17	0.901865	0.967661	0.868565	1.01958	0.968035	0.898863
335_7.02	79	Comparison	13	1.96981	1.98102	2.32216	2.04964	2.01128	2.05132
335_7.02	80	Comparison	25	1.49579	1.55905	1.43805	1.40448	1.48489	1.37596
335_7.02	87	Comparison	20	1.67161	1.85216	1.7015	0.894264	1.75472	1.58219
335_8.71	34	Aorta	11	<LLD	<LLD	<LLD	<LLD	<LLD	<LLD
335_8.71	36	Aorta	24	<LLD	<LLD	<LLD	<LLD	<LLD	<LLD
335_8.71	48	Aorta	17	<LLD	<LLD	<LLD	<LLD	<LLD	<LLD
335_8.71	81	Aorta	29	0.810241	<LLD	0.694262	<LLD	n.s.	<LLD
335_8.71	10	LuTx	25	<LLD	<LLD	<LLD	<LLD	<LLD	<LLD
335_8.71	12	LuTx	23	<LLD	<LLD	<LLD	<LLD	<LLD	<LLD
335_8.71	14	LuTx	36	<LLD	<LLD	<LLD	<LLD	<LLD	<LLD
335_8.71	15	LuTx	31	<LLD	0.0931687	0.0801651	<LLD	0.125728	<LLD
335_8.71	25	LuTx	29	0.0964262	0.102623	0.0291882	0.0848687	0.101501	0.0999776
335_8.71	49	LuTx	18	0.168247	0.15072	0.12482	0.145322	0.162947	0.126417
335_8.71	64	LuTx	23	<LLD	0.111377	0.0749593	<LLD	<LLD	<LLD
335_8.71	73	LuTx	20	<LLD	<LLD	<LLD	<LLD	<LLD	<LLD
335_8.71	17	Comparison	22	<LLD	<LLD	<LLD	<LLD	<LLD	<LLD
335_8.71	20	Comparison	25	<LLD	<LLD	<LLD	<LLD	<LLD	<LLD
335_8.71	43	Comparison	33	0.0756966	0.0941739	0.120346	0.0573781	0.109526	<LLD
335_8.71	46	Comparison	29	<LLD	<LLD	<LLD	<LLD	<LLD	0.110311
335_8.71	61	Comparison	18	<LLD	0.0481793	<LLD	<LLD	<LLD	<LLD
335_8.71	68	Comparison	17	<LLD	<LLD	<LLD	<LLD	<LLD	<LLD
335_8.71	79	Comparison	13	1.15595	1.75939	2.27952	1.04035	1.2942	1.30492
335_8.71	80	Comparison	25	1.52572	1.55609	1.55767	1.74485	0.754536	0.896838
335_8.71	87	Comparison	20	<LLD	<LLD	<LLD	<LLD	<LLD	<LLD
335_9.77	34	Aorta	11	0.753844	0.860436	0.781842	0.940965	0.788563	0.714774
335_9.77	36	Aorta	24	0.353995	0.357816	0.404285	0.331015	0.341994	0.398135
335_9.77	48	Aorta	17	1.08115	1.11693	1.11512	1.09069	1.15017	1.21705
335_9.77	81	Aorta	29	1.84782	1.52823	1.67953	1.59292	n.s.	1.45043
335_9.77	10	LuTx	25	3.83986	3.9626	3.88843	3.30847	3.69075	3.64929
335_9.77	12	LuTx	23	1.56613	1.36446	1.45993	1.40073	1.6759	1.6209
335_9.77	14	LuTx	36	0.266137	0.164668	0.186947	0.334191	0.208116	0.140036
335_9.77	15	LuTx	31	1.0624	1.24165	0.823122	0.955008	1.19068	1.04489
335_9.77	25	LuTx	29	0.381685	0.363354	0.155015	0.291692	0.323098	0.276991
335_9.77	49	LuTx	18	0.340991	0.328942	0.315011	0.312344	0.339046	0.300953
335_9.77	64	LuTx	23	1.01771	0.50214	0.541507	0.535802	1.43872	0.956064
335_9.77	73	LuTx	20	1.63088	1.23069	1.35099	1.42613	1.3697	1.28831
335_9.77	17	Comparison	22	3.7131	3.44531	3.64671	4.00608	4.0444	4.37244
335_9.77	20	Comparison	25	1.04833	0.730378	0.872025	0.980116	0.698759	0.707673
335_9.77	43	Comparison	33	0.671517	0.604219	0.350763	0.523849	0.622474	0.6088
335_9.77	46	Comparison	29	2.22825	2.0031	1.77962	2.03761	1.97944	2.02487
335_9.77	61	Comparison	18	0.889676	1.34658	1.22404	0.912545	0.824511	0.951185
335_9.77	68	Comparison	17	1.47529	1.515	1.38244	1.45534	1.38988	1.43479
335_9.77	79	Comparison	13	2.2618	2.7435	2.94431	2.47259	2.49184	2.5209
335_9.77	80	Comparison	25	1.20604	1.48159	1.33474	1.21796	1.23521	1.22096
335_9.77	87	Comparison	20	1.52418	1.48079	1.59723	<LLD	2.58289	2.32249
335_9.86	34	Aorta	11	1.82492	1.84045	1.68928	1.58874	1.57263	1.4793
335_9.86	36	Aorta	24	0.626817	0.545888	0.656078	0.580091	0.64235	0.671833
335_9.86	48	Aorta	17	1.39389	1.43022	1.47377	1.58743	1.55479	1.58752
335_9.86	81	Aorta	29	1.65049	2.07933	1.83824	2.1199	n.s.	1.77383
335_9.86	10	LuTx	25	4.37831	3.51767	4.1977	4.45017	4.92119	4.72976
335_9.86	12	LuTx	23	3.0924	2.69851	2.59707	2.91541	2.95851	3.01338
335_9.86	14	LuTx	36	0.317988	0.329101	0.300559	0.378092	0.332593	0.258378
335_9.86	15	LuTx	31	1.74536	2.01006	0.961141	1.50151	1.55725	1.97297
335_9.86	25	LuTx	29	0.45996	0.450994	0.255494	0.365824	0.371275	0.356558
335_9.86	49	LuTx	18	0.828912	0.838969	0.817681	0.686212	0.710276	0.664813
335_9.86	64	LuTx	23	1.32857	0.802855	0.849393	0.871209	1.25338	1.17092
335_9.86	73	LuTx	20	1.96114	2.57842	2.68191	1.74811	3.62507	2.31791
335_9.86	17	Comparison	22	3.96776	3.97954	4.19459	4.40181	4.43389	4.95395
335_9.86	20	Comparison	25	1.25393	0.829154	0.909598	0.836303	0.804905	0.878826
335_9.86	43	Comparison	33	1.22477	1.12092	0.794542	1.15773	1.2214	1.25129
335_9.86	46	Comparison	29	2.36521	2.15654	2.01168	2.37111	2.44	2.35792
335_9.86	61	Comparison	18	0.883481	1.00625	0.818269	0.873428	0.81667	0.830702
335_9.86	68	Comparison	17	1.86017	1.9133	1.76302	1.71303	1.81348	1.66531
335_9.86	79	Comparison	13	3.53547	3.72712	4.43065	3.80705	3.7272	3.81017
335_9.86	80	Comparison	25	2.23987	2.27135	2.32814	2.14806	2.04125	1.79517
335_9.86	87	Comparison	20	3.75172	4.08505	3.76757	2.14258	4.54857	4.51539
337_9.84	34	Aorta	11	0.453557	0.363519	0.547504	0.425749	0.349035	0.313432
337_9.84	36	Aorta	24	0.187497	0.16833	0.17349	0.211908	0.189916	0.207811
337_9.84	48	Aorta	17	0.290607	0.330407	0.315407	0.313292	0.310557	0.272322
337_9.84	81	Aorta	29	0.805596	0.864834	0.654015	0.954378	n.s.	0.811295
337_9.84	10	LuTx	25	0.778902	0.771212	0.76599	0.553578	0.664438	0.544207
337_9.84	12	LuTx	23	0.457054	0.439607	0.513922	0.519868	0.51077	0.52862
337_9.84	14	LuTx	36	<LLD	<LLD	<LLD	<LLD	<LLD	<LLD
337_9.84	15	LuTx	31	0.248785	0.236741	0.20562	0.225066	0.223758	0.210256
337_9.84	25	LuTx	29	<LLD	<LLD	<LLD	<LLD	<LLD	<LLD
337_9.84	49	LuTx	18	<LLD	<LLD	0.295424	0.17166	<LLD	<LLD
337_9.84	64	LuTx	23	<LLD	0.212572	0.239564	0.194047	<LLD	<LLD
337_9.84	73	LuTx	20	0.288189	0.2516	0.265234	0.273506	0.255455	0.237809
337_9.84	17	Comparison	22	0.184135	0.169084	0.223454	0.286805	0.236201	0.29113
337_9.84	20	Comparison	25	<LLD	<LLD	0.234829	0.300275	0.237503	0.215645
337_9.84	43	Comparison	33	<LLD	<LLD	<LLD	<LLD	<LLD	<LLD
337_9.84	46	Comparison	29	<LLD	<LLD	0.117277	0.185947	<LLD	<LLD
337_9.84	61	Comparison	18	<LLD	<LLD	<LLD	<LLD	<LLD	<LLD
337_9.84	68	Comparison	17	0.34287	0.361149	0.341213	0.271971	0.347657	0.328981
337_9.84	79	Comparison	13	0.465685	0.317543	0.264304	0.459482	0.432485	0.5072
337_9.84	80	Comparison	25	0.480944	0.458625	0.417671	0.412474	0.419307	0.500132
337_9.84	87	Comparison	20	0.601942	0.674821	0.631608	0.5031	0.962468	0.972889
359_9.88	34	Aorta	11	0.455448	0.472503	0.340112	0.374112	0.377614	0.403487
359_9.88	36	Aorta	24	0.257574	0.253302	0.329067	0.283427	0.226542	0.336914
359_9.88	48	Aorta	17	0.671378	0.672881	0.72551	0.73002	0.813421	0.753873
359_9.88	81	Aorta	29	0.97587	1.207	0.931184	1.16143	n.s.	1.11793
359_9.88	10	LuTx	25	2.1374	2.25854	2.51153	2.41281	2.84193	2.77909
359_9.88	12	LuTx	23	1.45477	1.35937	1.31792	1.33573	1.46097	1.47817
359_9.88	14	LuTx	36	<LLD	<LLD	0.105544	<LLD	<LLD	<LLD
359_9.88	15	LuTx	31	1.12216	1.20741	0.711829	1.12335	1.12766	1.16257
359_9.88	25	LuTx	29	0.291431	0.25471	<LLD	0.233273	0.282312	0.258058
359_9.88	49	LuTx	18	0.203985	0.230721	0.210808	0.172149	0.158258	0.178133
359_9.88	64	LuTx	23	0.364417	0.337	0.349863	0.351864	0.429749	0.319265
359_9.88	73	LuTx	20	0.74145	0.772759	0.685447	0.622721	0.562774	0.537157
359_9.88	17	Comparison	22	2.65085	3.5273	2.53434	2.74986	2.72674	3.04075
359_9.88	20	Comparison	25	0.81192	0.631412	0.724931	0.794552	0.592611	0.689122
359_9.88	43	Comparison	33	0.583758	0.678973	0.412299	0.505581	0.58467	0.601029
359_9.88	46	Comparison	29	3.94524	3.87656	3.48876	4.01894	4.03575	4.0285
359_9.88	61	Comparison	18	0.949535	0.833738	0.797553	0.875683	0.985865	0.853405
359_9.88	68	Comparison	17	1.04892	0.932248	0.967646	1.14407	1.15178	0.838679
359_9.88	79	Comparison	13	1.87697	2.15065	2.4409	2.26643	2.23225	2.40893
359_9.88	80	Comparison	25	1.06027	1.08979	1.06989	1.07662	0.928362	0.90436
359_9.88	87	Comparison	20	1.16229	1.36251	1.14561	0.784746	1.58949	1.45744
